# Supplementary material for: A global database of lake surface temperatures collected by in situ and satellite methods from 1985–2009
Source: Sci Data. 2015 Mar 17;2:150008. doi: 10.1038/sdata.2015.8 (PMC4423389; doi:10.1038/sdata.2015.8)
Supplement: Supplementary file 1 [file sdata20158-isa1.zip]

Archive with 3 entries (3 files):
- i_Investigation.txt
- s_study_Sharma.txt
- a_assay_Sharma.txt
