# Supplementary material for: A global database of lake surface temperatures collected by in situ and satellite methods from 1985–2009
Source: Sci Data. 2015 Mar 17;2:150008. doi: 10.1038/sdata.2015.8 (PMC4423389; doi:10.1038/sdata.2015.8)
Supplement: Supplementary file 1 [file sdata20158-isa1.zip › a_assay_Sharma.txt]

Sample Name	Protocol REF	Comment[sampling depth]	Comment[sampling time of day]	Comment [sampling time period]	Protocol REF	Comment [sampling time period]	Protocol REF	Protocol REF	Protocol REF	Assay Name	Raw Data File	Comment [Data Repository]	Comment [Data Record Accession]	Comment [Data Record URI]
Abaya	Satellite surface water temperatures	skin-derived bulk temperature	22:00-5:00	JFM	Air temperatures	JFM	Solar, longwave, and total radiation	Cloud cover	Summer mean surface water temperature calculations	siteID_1	GLTCvalues.csv	The Long Term Ecological Research Repository (LTER)	doi:10.6073/pasta/633be44cab40ba6666d5232a77e0b405	http://dx.doi.org/10.6073/pasta/633be44cab40ba6666d5232a77e0b405
Ai pi	Satellite surface water temperatures	skin-derived bulk temperature	22:00-5:00	JAS	Air temperatures	JAS	Solar, longwave, and total radiation	Cloud cover	Summer mean surface water temperature calculations	siteID_2	GLTCvalues.csv	The Long Term Ecological Research Repository (LTER)	doi:10.6073/pasta/633be44cab40ba6666d5232a77e0b405	http://dx.doi.org/10.6073/pasta/633be44cab40ba6666d5232a77e0b405
Alakol	Satellite surface water temperatures	skin-derived bulk temperature	22:00-5:00	JAS	Air temperatures	JAS	Solar, longwave, and total radiation	Cloud cover	Summer mean surface water temperature calculations	siteID_3	GLTCvalues.csv	The Long Term Ecological Research Repository (LTER)	doi:10.6073/pasta/633be44cab40ba6666d5232a77e0b405	http://dx.doi.org/10.6073/pasta/633be44cab40ba6666d5232a77e0b405
Albert	Satellite surface water temperatures	skin-derived bulk temperature	22:00-5:00	JFM	Air temperatures	JFM	Solar, longwave, and total radiation	Cloud cover	Summer mean surface water temperature calculations	siteID_4	GLTCvalues.csv	The Long Term Ecological Research Repository (LTER)	doi:10.6073/pasta/633be44cab40ba6666d5232a77e0b405	http://dx.doi.org/10.6073/pasta/633be44cab40ba6666d5232a77e0b405
Aleknagik	In situ water temperatures	0	10:00-18:00	JAS	Air temperatures	JAS	Solar, longwave, and total radiation	Cloud cover	Summer mean surface water temperature calculations	siteID_5	GLTCvalues.csv	The Long Term Ecological Research Repository (LTER)	doi:10.6073/pasta/633be44cab40ba6666d5232a77e0b405	http://dx.doi.org/10.6073/pasta/633be44cab40ba6666d5232a77e0b405
Alexandrina	Satellite surface water temperatures	skin-derived bulk temperature	22:00-5:00	JFM	Air temperatures	JFM	Solar, longwave, and total radiation	Cloud cover	Summer mean surface water temperature calculations	siteID_6	GLTCvalues.csv	The Long Term Ecological Research Repository (LTER)	doi:10.6073/pasta/633be44cab40ba6666d5232a77e0b405	http://dx.doi.org/10.6073/pasta/633be44cab40ba6666d5232a77e0b405
Allequash	In situ water temperatures	0	9:00-15:00	JAS	Air temperatures	JAS	Solar, longwave, and total radiation	Cloud cover	Summer mean surface water temperature calculations	siteID_7	GLTCvalues.csv	The Long Term Ecological Research Repository (LTER)	doi:10.6073/pasta/633be44cab40ba6666d5232a77e0b405	http://dx.doi.org/10.6073/pasta/633be44cab40ba6666d5232a77e0b405
Allgjuttern	In situ water temperatures	0	9:00-11:00	JAS	Air temperatures	JAS	Solar, longwave, and total radiation	Cloud cover	Summer mean surface water temperature calculations	siteID_8	GLTCvalues.csv	The Long Term Ecological Research Repository (LTER)	doi:10.6073/pasta/633be44cab40ba6666d5232a77e0b405	http://dx.doi.org/10.6073/pasta/633be44cab40ba6666d5232a77e0b405
Almanor	Satellite surface water temperatures	skin-derived bulk temperature	22:00-5:00	JAS	Air temperatures	JAS	Solar, longwave, and total radiation	Cloud cover	Summer mean surface water temperature calculations	siteID_9	GLTCvalues.csv	The Long Term Ecological Research Repository (LTER)	doi:10.6073/pasta/633be44cab40ba6666d5232a77e0b405	http://dx.doi.org/10.6073/pasta/633be44cab40ba6666d5232a77e0b405
Amadjuak	Satellite surface water temperatures	skin-derived bulk temperature	22:00-5:00	JAS	Air temperatures	JAS	Solar, longwave, and total radiation	Cloud cover	Summer mean surface water temperature calculations	siteID_10	GLTCvalues.csv	The Long Term Ecological Research Repository (LTER)	doi:10.6073/pasta/633be44cab40ba6666d5232a77e0b405	http://dx.doi.org/10.6073/pasta/633be44cab40ba6666d5232a77e0b405
Annecy	In situ water temperatures	2.5	9:00-11:30	JAS	Air temperatures	JAS	Solar, longwave, and total radiation	Cloud cover	Summer mean surface water temperature calculations	siteID_11	GLTCvalues.csv	The Long Term Ecological Research Repository (LTER)	doi:10.6073/pasta/633be44cab40ba6666d5232a77e0b405	http://dx.doi.org/10.6073/pasta/633be44cab40ba6666d5232a77e0b405
Annie	In situ water temperatures	0	continuous	JAS	Air temperatures	JAS	Solar, longwave, and total radiation	Cloud cover	Summer mean surface water temperature calculations	siteID_12	GLTCvalues.csv	The Long Term Ecological Research Repository (LTER)	doi:10.6073/pasta/633be44cab40ba6666d5232a77e0b405	http://dx.doi.org/10.6073/pasta/633be44cab40ba6666d5232a77e0b405
Apopka	In situ water temperatures	0	9:00-12:00	JAS	Air temperatures	JAS	Solar, longwave, and total radiation	Cloud cover	Summer mean surface water temperature calculations	siteID_13	GLTCvalues.csv	The Long Term Ecological Research Repository (LTER)	doi:10.6073/pasta/633be44cab40ba6666d5232a77e0b405	http://dx.doi.org/10.6073/pasta/633be44cab40ba6666d5232a77e0b405
Aral Sea	Satellite surface water temperatures	skin-derived bulk temperature	22:00-5:00	JAS	Air temperatures	JAS	Solar, longwave, and total radiation	Cloud cover	Summer mean surface water temperature calculations	siteID_14	GLTCvalues.csv	The Long Term Ecological Research Repository (LTER)	doi:10.6073/pasta/633be44cab40ba6666d5232a77e0b405	http://dx.doi.org/10.6073/pasta/633be44cab40ba6666d5232a77e0b405
Argentina	Satellite surface water temperatures	skin-derived bulk temperature	22:00-5:00	JFM	Air temperatures	JFM	Solar, longwave, and total radiation	Cloud cover	Summer mean surface water temperature calculations	siteID_15	GLTCvalues.csv	The Long Term Ecological Research Repository (LTER)	doi:10.6073/pasta/633be44cab40ba6666d5232a77e0b405	http://dx.doi.org/10.6073/pasta/633be44cab40ba6666d5232a77e0b405
Argyle	Satellite surface water temperatures	skin-derived bulk temperature	22:00-5:00	JAS	Air temperatures	JAS	Solar, longwave, and total radiation	Cloud cover	Summer mean surface water temperature calculations	siteID_16	GLTCvalues.csv	The Long Term Ecological Research Repository (LTER)	doi:10.6073/pasta/633be44cab40ba6666d5232a77e0b405	http://dx.doi.org/10.6073/pasta/633be44cab40ba6666d5232a77e0b405
Ashokan East	In situ water temperatures	1	9:00-14:00	JAS	Air temperatures	JAS	Solar, longwave, and total radiation	Cloud cover	Summer mean surface water temperature calculations	siteID_17	GLTCvalues.csv	The Long Term Ecological Research Repository (LTER)	doi:10.6073/pasta/633be44cab40ba6666d5232a77e0b405	http://dx.doi.org/10.6073/pasta/633be44cab40ba6666d5232a77e0b405
Ashokan West	In situ water temperatures	1	9:00-14:00	JAS	Air temperatures	JAS	Solar, longwave, and total radiation	Cloud cover	Summer mean surface water temperature calculations	siteID_18	GLTCvalues.csv	The Long Term Ecological Research Repository (LTER)	doi:10.6073/pasta/633be44cab40ba6666d5232a77e0b405	http://dx.doi.org/10.6073/pasta/633be44cab40ba6666d5232a77e0b405
Athabasca	Satellite surface water temperatures	skin-derived bulk temperature	22:00-5:00	JAS	Air temperatures	JAS	Solar, longwave, and total radiation	Cloud cover	Summer mean surface water temperature calculations	siteID_19	GLTCvalues.csv	The Long Term Ecological Research Repository (LTER)	doi:10.6073/pasta/633be44cab40ba6666d5232a77e0b405	http://dx.doi.org/10.6073/pasta/633be44cab40ba6666d5232a77e0b405
Atitlan	Satellite surface water temperatures	skin-derived bulk temperature	22:00-5:00	JFM	Air temperatures	JFM	Solar, longwave, and total radiation	Cloud cover	Summer mean surface water temperature calculations	siteID_20	GLTCvalues.csv	The Long Term Ecological Research Repository (LTER)	doi:10.6073/pasta/633be44cab40ba6666d5232a77e0b405	http://dx.doi.org/10.6073/pasta/633be44cab40ba6666d5232a77e0b405
Ayakkum	Satellite surface water temperatures	skin-derived bulk temperature	22:00-5:00	JAS	Air temperatures	JAS	Solar, longwave, and total radiation	Cloud cover	Summer mean surface water temperature calculations	siteID_21	GLTCvalues.csv	The Long Term Ecological Research Repository (LTER)	doi:10.6073/pasta/633be44cab40ba6666d5232a77e0b405	http://dx.doi.org/10.6073/pasta/633be44cab40ba6666d5232a77e0b405
Bahral Milh	Satellite surface water temperatures	skin-derived bulk temperature	22:00-5:00	JAS	Air temperatures	JAS	Solar, longwave, and total radiation	Cloud cover	Summer mean surface water temperature calculations	siteID_22	GLTCvalues.csv	The Long Term Ecological Research Repository (LTER)	doi:10.6073/pasta/633be44cab40ba6666d5232a77e0b405	http://dx.doi.org/10.6073/pasta/633be44cab40ba6666d5232a77e0b405
Baikal North	Satellite surface water temperatures	skin-derived bulk temperature	22:00-5:00	JAS	Air temperatures	JAS	Solar, longwave, and total radiation	Cloud cover	Summer mean surface water temperature calculations	siteID_23	GLTCvalues.csv	The Long Term Ecological Research Repository (LTER)	doi:10.6073/pasta/633be44cab40ba6666d5232a77e0b405	http://dx.doi.org/10.6073/pasta/633be44cab40ba6666d5232a77e0b405
Baikal South	In situ water temperatures	0	8:00-16:00	JAS	Air temperatures	JAS	Solar, longwave, and total radiation	Cloud cover	Summer mean surface water temperature calculations	siteID_24	GLTCvalues.csv	The Long Term Ecological Research Repository (LTER)	doi:10.6073/pasta/633be44cab40ba6666d5232a77e0b405	http://dx.doi.org/10.6073/pasta/633be44cab40ba6666d5232a77e0b405
Balaton	Satellite surface water temperatures	skin-derived bulk temperature	22:00-5:00	JAS	Air temperatures	JAS	Solar, longwave, and total radiation	Cloud cover	Summer mean surface water temperature calculations	siteID_25	GLTCvalues.csv	The Long Term Ecological Research Repository (LTER)	doi:10.6073/pasta/633be44cab40ba6666d5232a77e0b405	http://dx.doi.org/10.6073/pasta/633be44cab40ba6666d5232a77e0b405
Balkhash	Satellite surface water temperatures	skin-derived bulk temperature	22:00-5:00	JAS	Air temperatures	JAS	Solar, longwave, and total radiation	Cloud cover	Summer mean surface water temperature calculations	siteID_26	GLTCvalues.csv	The Long Term Ecological Research Repository (LTER)	doi:10.6073/pasta/633be44cab40ba6666d5232a77e0b405	http://dx.doi.org/10.6073/pasta/633be44cab40ba6666d5232a77e0b405
Bangweulu	Satellite surface water temperatures	skin-derived bulk temperature	22:00-5:00	JAS	Air temperatures	JAS	Solar, longwave, and total radiation	Cloud cover	Summer mean surface water temperature calculations	siteID_27	GLTCvalues.csv	The Long Term Ecological Research Repository (LTER)	doi:10.6073/pasta/633be44cab40ba6666d5232a77e0b405	http://dx.doi.org/10.6073/pasta/633be44cab40ba6666d5232a77e0b405
Barossa	In situ water temperatures	0	8:00-12:00	JFM	Air temperatures	JFM	Solar, longwave, and total radiation	Cloud cover	Summer mean surface water temperature calculations	siteID_28	GLTCvalues.csv	The Long Term Ecological Research Repository (LTER)	doi:10.6073/pasta/633be44cab40ba6666d5232a77e0b405	http://dx.doi.org/10.6073/pasta/633be44cab40ba6666d5232a77e0b405
Barun Torey	Satellite surface water temperatures	skin-derived bulk temperature	22:00-5:00	JAS	Air temperatures	JAS	Solar, longwave, and total radiation	Cloud cover	Summer mean surface water temperature calculations	siteID_29	GLTCvalues.csv	The Long Term Ecological Research Repository (LTER)	doi:10.6073/pasta/633be44cab40ba6666d5232a77e0b405	http://dx.doi.org/10.6073/pasta/633be44cab40ba6666d5232a77e0b405
Bay	Satellite surface water temperatures	skin-derived bulk temperature	22:00-5:00	JFM	Air temperatures	JFM	Solar, longwave, and total radiation	Cloud cover	Summer mean surface water temperature calculations	siteID_30	GLTCvalues.csv	The Long Term Ecological Research Repository (LTER)	doi:10.6073/pasta/633be44cab40ba6666d5232a77e0b405	http://dx.doi.org/10.6073/pasta/633be44cab40ba6666d5232a77e0b405
Beauclair	In situ water temperatures	0	9:00-12:00	JAS	Air temperatures	JAS	Solar, longwave, and total radiation	Cloud cover	Summer mean surface water temperature calculations	siteID_31	GLTCvalues.csv	The Long Term Ecological Research Repository (LTER)	doi:10.6073/pasta/633be44cab40ba6666d5232a77e0b405	http://dx.doi.org/10.6073/pasta/633be44cab40ba6666d5232a77e0b405
Becharof	Satellite surface water temperatures	skin-derived bulk temperature	22:00-5:00	JAS	Air temperatures	JAS	Solar, longwave, and total radiation	Cloud cover	Summer mean surface water temperature calculations	siteID_32	GLTCvalues.csv	The Long Term Ecological Research Repository (LTER)	doi:10.6073/pasta/633be44cab40ba6666d5232a77e0b405	http://dx.doi.org/10.6073/pasta/633be44cab40ba6666d5232a77e0b405
Beetaloo	In situ water temperatures	0	8:00-12:00	JFM	Air temperatures	JFM	Solar, longwave, and total radiation	Cloud cover	Summer mean surface water temperature calculations	siteID_33	GLTCvalues.csv	The Long Term Ecological Research Repository (LTER)	doi:10.6073/pasta/633be44cab40ba6666d5232a77e0b405	http://dx.doi.org/10.6073/pasta/633be44cab40ba6666d5232a77e0b405
Beloye	Satellite surface water temperatures	skin-derived bulk temperature	22:00-5:00	JAS	Air temperatures	JAS	Solar, longwave, and total radiation	Cloud cover	Summer mean surface water temperature calculations	siteID_34	GLTCvalues.csv	The Long Term Ecological Research Repository (LTER)	doi:10.6073/pasta/633be44cab40ba6666d5232a77e0b405	http://dx.doi.org/10.6073/pasta/633be44cab40ba6666d5232a77e0b405
Beysehir	Satellite surface water temperatures	skin-derived bulk temperature	22:00-5:00	JAS	Air temperatures	JAS	Solar, longwave, and total radiation	Cloud cover	Summer mean surface water temperature calculations	siteID_35	GLTCvalues.csv	The Long Term Ecological Research Repository (LTER)	doi:10.6073/pasta/633be44cab40ba6666d5232a77e0b405	http://dx.doi.org/10.6073/pasta/633be44cab40ba6666d5232a77e0b405
Big Muskellunge	In situ water temperatures	0	9:00-15:00	JAS	Air temperatures	JAS	Solar, longwave, and total radiation	Cloud cover	Summer mean surface water temperature calculations	siteID_36	GLTCvalues.csv	The Long Term Ecological Research Repository (LTER)	doi:10.6073/pasta/633be44cab40ba6666d5232a77e0b405	http://dx.doi.org/10.6073/pasta/633be44cab40ba6666d5232a77e0b405
Biwa ko	In situ water temperatures	0.5	9:00-15:00	JAS	Air temperatures	JAS	Solar, longwave, and total radiation	Cloud cover	Summer mean surface water temperature calculations	siteID_37	GLTCvalues.csv	The Long Term Ecological Research Repository (LTER)	doi:10.6073/pasta/633be44cab40ba6666d5232a77e0b405	http://dx.doi.org/10.6073/pasta/633be44cab40ba6666d5232a77e0b405
Blommesteinmeer Brokopondo	Satellite surface water temperatures	skin-derived bulk temperature	22:00-5:00	JFM	Air temperatures	JFM	Solar, longwave, and total radiation	Cloud cover	Summer mean surface water temperature calculations	siteID_38	GLTCvalues.csv	The Long Term Ecological Research Repository (LTER)	doi:10.6073/pasta/633be44cab40ba6666d5232a77e0b405	http://dx.doi.org/10.6073/pasta/633be44cab40ba6666d5232a77e0b405
Blue Chalk	In situ water temperatures	0.1	10:00-14:00	JAS	Air temperatures	JAS	Solar, longwave, and total radiation	Cloud cover	Summer mean surface water temperature calculations	siteID_39	GLTCvalues.csv	The Long Term Ecological Research Repository (LTER)	doi:10.6073/pasta/633be44cab40ba6666d5232a77e0b405	http://dx.doi.org/10.6073/pasta/633be44cab40ba6666d5232a77e0b405
Blue Cypress	In situ water temperatures	0	9:00-12:00	JAS	Air temperatures	JAS	Solar, longwave, and total radiation	Cloud cover	Summer mean surface water temperature calculations	siteID_40	GLTCvalues.csv	The Long Term Ecological Research Repository (LTER)	doi:10.6073/pasta/633be44cab40ba6666d5232a77e0b405	http://dx.doi.org/10.6073/pasta/633be44cab40ba6666d5232a77e0b405
BoengTonleChhma	Satellite surface water temperatures	skin-derived bulk temperature	22:00-5:00	JFM	Air temperatures	JFM	Solar, longwave, and total radiation	Cloud cover	Summer mean surface water temperature calculations	siteID_41	GLTCvalues.csv	The Long Term Ecological Research Repository (LTER)	doi:10.6073/pasta/633be44cab40ba6666d5232a77e0b405	http://dx.doi.org/10.6073/pasta/633be44cab40ba6666d5232a77e0b405
Bosten	Satellite surface water temperatures	skin-derived bulk temperature	22:00-5:00	JAS	Air temperatures	JAS	Solar, longwave, and total radiation	Cloud cover	Summer mean surface water temperature calculations	siteID_42	GLTCvalues.csv	The Long Term Ecological Research Repository (LTER)	doi:10.6073/pasta/633be44cab40ba6666d5232a77e0b405	http://dx.doi.org/10.6073/pasta/633be44cab40ba6666d5232a77e0b405
Bourget	In situ water temperatures	2	9:00-11:30	JAS	Air temperatures	JAS	Solar, longwave, and total radiation	Cloud cover	Summer mean surface water temperature calculations	siteID_43	GLTCvalues.csv	The Long Term Ecological Research Repository (LTER)	doi:10.6073/pasta/633be44cab40ba6666d5232a77e0b405	http://dx.doi.org/10.6073/pasta/633be44cab40ba6666d5232a77e0b405
BrasDOr	Satellite surface water temperatures	skin-derived bulk temperature	22:00-5:00	JAS	Air temperatures	JAS	Solar, longwave, and total radiation	Cloud cover	Summer mean surface water temperature calculations	siteID_44	GLTCvalues.csv	The Long Term Ecological Research Repository (LTER)	doi:10.6073/pasta/633be44cab40ba6666d5232a77e0b405	http://dx.doi.org/10.6073/pasta/633be44cab40ba6666d5232a77e0b405
Bratskoye	Satellite surface water temperatures	skin-derived bulk temperature	22:00-5:00	JAS	Air temperatures	JAS	Solar, longwave, and total radiation	Cloud cover	Summer mean surface water temperature calculations	siteID_45	GLTCvalues.csv	The Long Term Ecological Research Repository (LTER)	doi:10.6073/pasta/633be44cab40ba6666d5232a77e0b405	http://dx.doi.org/10.6073/pasta/633be44cab40ba6666d5232a77e0b405
Brunnsjon	In situ water temperatures	0	9:00-11:00	JAS	Air temperatures	JAS	Solar, longwave, and total radiation	Cloud cover	Summer mean surface water temperature calculations	siteID_46	GLTCvalues.csv	The Long Term Ecological Research Repository (LTER)	doi:10.6073/pasta/633be44cab40ba6666d5232a77e0b405	http://dx.doi.org/10.6073/pasta/633be44cab40ba6666d5232a77e0b405
Buenos Aires	Satellite surface water temperatures	skin-derived bulk temperature	22:00-5:00	JFM	Air temperatures	JFM	Solar, longwave, and total radiation	Cloud cover	Summer mean surface water temperature calculations	siteID_47	GLTCvalues.csv	The Long Term Ecological Research Repository (LTER)	doi:10.6073/pasta/633be44cab40ba6666d5232a77e0b405	http://dx.doi.org/10.6073/pasta/633be44cab40ba6666d5232a77e0b405
BuhayratAthTharthar	Satellite surface water temperatures	skin-derived bulk temperature	22:00-5:00	JAS	Air temperatures	JAS	Solar, longwave, and total radiation	Cloud cover	Summer mean surface water temperature calculations	siteID_48	GLTCvalues.csv	The Long Term Ecological Research Repository (LTER)	doi:10.6073/pasta/633be44cab40ba6666d5232a77e0b405	http://dx.doi.org/10.6073/pasta/633be44cab40ba6666d5232a77e0b405
Burragorang 14 km S of Dam Wall	In situ water temperatures	0	8:00-12:00	JFM	Air temperatures	JFM	Solar, longwave, and total radiation	Cloud cover	Summer mean surface water temperature calculations	siteID_49	GLTCvalues.csv	The Long Term Ecological Research Repository (LTER)	doi:10.6073/pasta/633be44cab40ba6666d5232a77e0b405	http://dx.doi.org/10.6073/pasta/633be44cab40ba6666d5232a77e0b405
Burragorang 4 km Butchers	In situ water temperatures	0	8:00-12:00	JFM	Air temperatures	JFM	Solar, longwave, and total radiation	Cloud cover	Summer mean surface water temperature calculations	siteID_50	GLTCvalues.csv	The Long Term Ecological Research Repository (LTER)	doi:10.6073/pasta/633be44cab40ba6666d5232a77e0b405	http://dx.doi.org/10.6073/pasta/633be44cab40ba6666d5232a77e0b405
Burragorang 500m S of Dam Wall	In situ water temperatures	0	8:00-12:00	JFM	Air temperatures	JFM	Solar, longwave, and total radiation	Cloud cover	Summer mean surface water temperature calculations	siteID_51	GLTCvalues.csv	The Long Term Ecological Research Repository (LTER)	doi:10.6073/pasta/633be44cab40ba6666d5232a77e0b405	http://dx.doi.org/10.6073/pasta/633be44cab40ba6666d5232a77e0b405
Burragorang 9 km S of Dam Wall	In situ water temperatures	0	8:00-12:00	JFM	Air temperatures	JFM	Solar, longwave, and total radiation	Cloud cover	Summer mean surface water temperature calculations	siteID_52	GLTCvalues.csv	The Long Term Ecological Research Repository (LTER)	doi:10.6073/pasta/633be44cab40ba6666d5232a77e0b405	http://dx.doi.org/10.6073/pasta/633be44cab40ba6666d5232a77e0b405
Burragorang at Woll Arm	In situ water temperatures	0	8:00-12:00	JFM	Air temperatures	JFM	Solar, longwave, and total radiation	Cloud cover	Summer mean surface water temperature calculations	siteID_53	GLTCvalues.csv	The Long Term Ecological Research Repository (LTER)	doi:10.6073/pasta/633be44cab40ba6666d5232a77e0b405	http://dx.doi.org/10.6073/pasta/633be44cab40ba6666d5232a77e0b405
Buyr	Satellite surface water temperatures	skin-derived bulk temperature	22:00-5:00	JAS	Air temperatures	JAS	Solar, longwave, and total radiation	Cloud cover	Summer mean surface water temperature calculations	siteID_54	GLTCvalues.csv	The Long Term Ecological Research Repository (LTER)	doi:10.6073/pasta/633be44cab40ba6666d5232a77e0b405	http://dx.doi.org/10.6073/pasta/633be44cab40ba6666d5232a77e0b405
CaboraBassa	Satellite surface water temperatures	skin-derived bulk temperature	22:00-5:00	JAS	Air temperatures	JAS	Solar, longwave, and total radiation	Cloud cover	Summer mean surface water temperature calculations	siteID_55	GLTCvalues.csv	The Long Term Ecological Research Repository (LTER)	doi:10.6073/pasta/633be44cab40ba6666d5232a77e0b405	http://dx.doi.org/10.6073/pasta/633be44cab40ba6666d5232a77e0b405
Cannonsville	In situ water temperatures	1	9:00-14:00	JAS	Air temperatures	JAS	Solar, longwave, and total radiation	Cloud cover	Summer mean surface water temperature calculations	siteID_56	GLTCvalues.csv	The Long Term Ecological Research Repository (LTER)	doi:10.6073/pasta/633be44cab40ba6666d5232a77e0b405	http://dx.doi.org/10.6073/pasta/633be44cab40ba6666d5232a77e0b405
Cardinia	In situ water temperatures	0	continuous	JFM	Air temperatures	JFM	Solar, longwave, and total radiation	Cloud cover	Summer mean surface water temperature calculations	siteID_57	GLTCvalues.csv	The Long Term Ecological Research Repository (LTER)	doi:10.6073/pasta/633be44cab40ba6666d5232a77e0b405	http://dx.doi.org/10.6073/pasta/633be44cab40ba6666d5232a77e0b405
Carlton	In situ water temperatures	0	9:00-12:00	JAS	Air temperatures	JAS	Solar, longwave, and total radiation	Cloud cover	Summer mean surface water temperature calculations	siteID_58	GLTCvalues.csv	The Long Term Ecological Research Repository (LTER)	doi:10.6073/pasta/633be44cab40ba6666d5232a77e0b405	http://dx.doi.org/10.6073/pasta/633be44cab40ba6666d5232a77e0b405
Caspian Sea	Satellite surface water temperatures	skin-derived bulk temperature	22:00-5:00	JAS	Air temperatures	JAS	Solar, longwave, and total radiation	Cloud cover	Summer mean surface water temperature calculations	siteID_59	GLTCvalues.csv	The Long Term Ecological Research Repository (LTER)	doi:10.6073/pasta/633be44cab40ba6666d5232a77e0b405	http://dx.doi.org/10.6073/pasta/633be44cab40ba6666d5232a77e0b405
Cataract	In situ water temperatures	0	8:00-12:00	JFM	Air temperatures	JFM	Solar, longwave, and total radiation	Cloud cover	Summer mean surface water temperature calculations	siteID_60	GLTCvalues.csv	The Long Term Ecological Research Repository (LTER)	doi:10.6073/pasta/633be44cab40ba6666d5232a77e0b405	http://dx.doi.org/10.6073/pasta/633be44cab40ba6666d5232a77e0b405
Cha jihNan mu tso Zhari Namco	Satellite surface water temperatures	skin-derived bulk temperature	22:00-5:00	JAS	Air temperatures	JAS	Solar, longwave, and total radiation	Cloud cover	Summer mean surface water temperature calculations	siteID_61	GLTCvalues.csv	The Long Term Ecological Research Repository (LTER)	doi:10.6073/pasta/633be44cab40ba6666d5232a77e0b405	http://dx.doi.org/10.6073/pasta/633be44cab40ba6666d5232a77e0b405
Chad	Satellite surface water temperatures	skin-derived bulk temperature	22:00-5:00	JFM	Air temperatures	JFM	Solar, longwave, and total radiation	Cloud cover	Summer mean surface water temperature calculations	siteID_62	GLTCvalues.csv	The Long Term Ecological Research Repository (LTER)	doi:10.6073/pasta/633be44cab40ba6666d5232a77e0b405	http://dx.doi.org/10.6073/pasta/633be44cab40ba6666d5232a77e0b405
Chao	Satellite surface water temperatures	skin-derived bulk temperature	22:00-5:00	JAS	Air temperatures	JAS	Solar, longwave, and total radiation	Cloud cover	Summer mean surface water temperature calculations	siteID_63	GLTCvalues.csv	The Long Term Ecological Research Repository (LTER)	doi:10.6073/pasta/633be44cab40ba6666d5232a77e0b405	http://dx.doi.org/10.6073/pasta/633be44cab40ba6666d5232a77e0b405
Chapala	Satellite surface water temperatures	skin-derived bulk temperature	22:00-5:00	JFM	Air temperatures	JFM	Solar, longwave, and total radiation	Cloud cover	Summer mean surface water temperature calculations	siteID_64	GLTCvalues.csv	The Long Term Ecological Research Repository (LTER)	doi:10.6073/pasta/633be44cab40ba6666d5232a77e0b405	http://dx.doi.org/10.6073/pasta/633be44cab40ba6666d5232a77e0b405
Chardarinskoye	Satellite surface water temperatures	skin-derived bulk temperature	22:00-5:00	JAS	Air temperatures	JAS	Solar, longwave, and total radiation	Cloud cover	Summer mean surface water temperature calculations	siteID_65	GLTCvalues.csv	The Long Term Ecological Research Repository (LTER)	doi:10.6073/pasta/633be44cab40ba6666d5232a77e0b405	http://dx.doi.org/10.6073/pasta/633be44cab40ba6666d5232a77e0b405
Chilka	Satellite surface water temperatures	skin-derived bulk temperature	22:00-5:00	JFM	Air temperatures	JFM	Solar, longwave, and total radiation	Cloud cover	Summer mean surface water temperature calculations	siteID_66	GLTCvalues.csv	The Long Term Ecological Research Repository (LTER)	doi:10.6073/pasta/633be44cab40ba6666d5232a77e0b405	http://dx.doi.org/10.6073/pasta/633be44cab40ba6666d5232a77e0b405
Chilwa	Satellite surface water temperatures	skin-derived bulk temperature	22:00-5:00	JAS	Air temperatures	JAS	Solar, longwave, and total radiation	Cloud cover	Summer mean surface water temperature calculations	siteID_67	GLTCvalues.csv	The Long Term Ecological Research Repository (LTER)	doi:10.6073/pasta/633be44cab40ba6666d5232a77e0b405	http://dx.doi.org/10.6073/pasta/633be44cab40ba6666d5232a77e0b405
Chiquita	Satellite surface water temperatures	skin-derived bulk temperature	22:00-5:00	JFM	Air temperatures	JFM	Solar, longwave, and total radiation	Cloud cover	Summer mean surface water temperature calculations	siteID_68	GLTCvalues.csv	The Long Term Ecological Research Repository (LTER)	doi:10.6073/pasta/633be44cab40ba6666d5232a77e0b405	http://dx.doi.org/10.6073/pasta/633be44cab40ba6666d5232a77e0b405
Chishi	Satellite surface water temperatures	skin-derived bulk temperature	22:00-5:00	JAS	Air temperatures	JAS	Solar, longwave, and total radiation	Cloud cover	Summer mean surface water temperature calculations	siteID_69	GLTCvalues.csv	The Long Term Ecological Research Repository (LTER)	doi:10.6073/pasta/633be44cab40ba6666d5232a77e0b405	http://dx.doi.org/10.6073/pasta/633be44cab40ba6666d5232a77e0b405
Chocon	Satellite surface water temperatures	skin-derived bulk temperature	22:00-5:00	JFM	Air temperatures	JFM	Solar, longwave, and total radiation	Cloud cover	Summer mean surface water temperature calculations	siteID_70	GLTCvalues.csv	The Long Term Ecological Research Repository (LTER)	doi:10.6073/pasta/633be44cab40ba6666d5232a77e0b405	http://dx.doi.org/10.6073/pasta/633be44cab40ba6666d5232a77e0b405
Chub	In situ water temperatures	0.1	10:00-14:00	JAS	Air temperatures	JAS	Solar, longwave, and total radiation	Cloud cover	Summer mean surface water temperature calculations	siteID_71	GLTCvalues.csv	The Long Term Ecological Research Repository (LTER)	doi:10.6073/pasta/633be44cab40ba6666d5232a77e0b405	http://dx.doi.org/10.6073/pasta/633be44cab40ba6666d5232a77e0b405
Claire	Satellite surface water temperatures	skin-derived bulk temperature	22:00-5:00	JAS	Air temperatures	JAS	Solar, longwave, and total radiation	Cloud cover	Summer mean surface water temperature calculations	siteID_72	GLTCvalues.csv	The Long Term Ecological Research Repository (LTER)	doi:10.6073/pasta/633be44cab40ba6666d5232a77e0b405	http://dx.doi.org/10.6073/pasta/633be44cab40ba6666d5232a77e0b405
Clear	Satellite surface water temperatures	skin-derived bulk temperature	22:00-5:00	JAS	Air temperatures	JAS	Solar, longwave, and total radiation	Cloud cover	Summer mean surface water temperature calculations	siteID_73	GLTCvalues.csv	The Long Term Ecological Research Repository (LTER)	doi:10.6073/pasta/633be44cab40ba6666d5232a77e0b405	http://dx.doi.org/10.6073/pasta/633be44cab40ba6666d5232a77e0b405
Clearwater	In situ water temperatures	0	9:00-14:00	JAS	Air temperatures	JAS	Solar, longwave, and total radiation	Cloud cover	Summer mean surface water temperature calculations	siteID_74	GLTCvalues.csv	The Long Term Ecological Research Repository (LTER)	doi:10.6073/pasta/633be44cab40ba6666d5232a77e0b405	http://dx.doi.org/10.6073/pasta/633be44cab40ba6666d5232a77e0b405
Colhue Huapi	Satellite surface water temperatures	skin-derived bulk temperature	22:00-5:00	JFM	Air temperatures	JFM	Solar, longwave, and total radiation	Cloud cover	Summer mean surface water temperature calculations	siteID_75	GLTCvalues.csv	The Long Term Ecological Research Repository (LTER)	doi:10.6073/pasta/633be44cab40ba6666d5232a77e0b405	http://dx.doi.org/10.6073/pasta/633be44cab40ba6666d5232a77e0b405
Cordeaux	In situ water temperatures	0	8:00-12:00	JFM	Air temperatures	JFM	Solar, longwave, and total radiation	Cloud cover	Summer mean surface water temperature calculations	siteID_76	GLTCvalues.csv	The Long Term Ecological Research Repository (LTER)	doi:10.6073/pasta/633be44cab40ba6666d5232a77e0b405	http://dx.doi.org/10.6073/pasta/633be44cab40ba6666d5232a77e0b405
Crescent	In situ water temperatures	0	9:00-12:00	JAS	Air temperatures	JAS	Solar, longwave, and total radiation	Cloud cover	Summer mean surface water temperature calculations	siteID_77	GLTCvalues.csv	The Long Term Ecological Research Repository (LTER)	doi:10.6073/pasta/633be44cab40ba6666d5232a77e0b405	http://dx.doi.org/10.6073/pasta/633be44cab40ba6666d5232a77e0b405
Crosson	In situ water temperatures	0.1	10:00-14:00	JAS	Air temperatures	JAS	Solar, longwave, and total radiation	Cloud cover	Summer mean surface water temperature calculations	siteID_78	GLTCvalues.csv	The Long Term Ecological Research Repository (LTER)	doi:10.6073/pasta/633be44cab40ba6666d5232a77e0b405	http://dx.doi.org/10.6073/pasta/633be44cab40ba6666d5232a77e0b405
Crystal	In situ water temperatures	0	9:00-15:00	JAS	Air temperatures	JAS	Solar, longwave, and total radiation	Cloud cover	Summer mean surface water temperature calculations	siteID_79	GLTCvalues.csv	The Long Term Ecological Research Repository (LTER)	doi:10.6073/pasta/633be44cab40ba6666d5232a77e0b405	http://dx.doi.org/10.6073/pasta/633be44cab40ba6666d5232a77e0b405
Dauphin	Satellite surface water temperatures	skin-derived bulk temperature	22:00-5:00	JAS	Air temperatures	JAS	Solar, longwave, and total radiation	Cloud cover	Summer mean surface water temperature calculations	siteID_80	GLTCvalues.csv	The Long Term Ecological Research Repository (LTER)	doi:10.6073/pasta/633be44cab40ba6666d5232a77e0b405	http://dx.doi.org/10.6073/pasta/633be44cab40ba6666d5232a77e0b405
Dead Sea	Satellite surface water temperatures	skin-derived bulk temperature	22:00-5:00	JAS	Air temperatures	JAS	Solar, longwave, and total radiation	Cloud cover	Summer mean surface water temperature calculations	siteID_81	GLTCvalues.csv	The Long Term Ecological Research Repository (LTER)	doi:10.6073/pasta/633be44cab40ba6666d5232a77e0b405	http://dx.doi.org/10.6073/pasta/633be44cab40ba6666d5232a77e0b405
Denham	In situ water temperatures	0	9:00-12:00	JAS	Air temperatures	JAS	Solar, longwave, and total radiation	Cloud cover	Summer mean surface water temperature calculations	siteID_82	GLTCvalues.csv	The Long Term Ecological Research Repository (LTER)	doi:10.6073/pasta/633be44cab40ba6666d5232a77e0b405	http://dx.doi.org/10.6073/pasta/633be44cab40ba6666d5232a77e0b405
Dickie	In situ water temperatures	0.1	10:00-14:00	JAS	Air temperatures	JAS	Solar, longwave, and total radiation	Cloud cover	Summer mean surface water temperature calculations	siteID_83	GLTCvalues.csv	The Long Term Ecological Research Repository (LTER)	doi:10.6073/pasta/633be44cab40ba6666d5232a77e0b405	http://dx.doi.org/10.6073/pasta/633be44cab40ba6666d5232a77e0b405
Dora	In situ water temperatures	0	9:00-12:00	JAS	Air temperatures	JAS	Solar, longwave, and total radiation	Cloud cover	Summer mean surface water temperature calculations	siteID_84	GLTCvalues.csv	The Long Term Ecological Research Repository (LTER)	doi:10.6073/pasta/633be44cab40ba6666d5232a77e0b405	http://dx.doi.org/10.6073/pasta/633be44cab40ba6666d5232a77e0b405
Dore	Satellite surface water temperatures	skin-derived bulk temperature	22:00-5:00	JAS	Air temperatures	JAS	Solar, longwave, and total radiation	Cloud cover	Summer mean surface water temperature calculations	siteID_85	GLTCvalues.csv	The Long Term Ecological Research Repository (LTER)	doi:10.6073/pasta/633be44cab40ba6666d5232a77e0b405	http://dx.doi.org/10.6073/pasta/633be44cab40ba6666d5232a77e0b405
Dubawnt	Satellite surface water temperatures	skin-derived bulk temperature	22:00-5:00	JAS	Air temperatures	JAS	Solar, longwave, and total radiation	Cloud cover	Summer mean surface water temperature calculations	siteID_86	GLTCvalues.csv	The Long Term Ecological Research Repository (LTER)	doi:10.6073/pasta/633be44cab40ba6666d5232a77e0b405	http://dx.doi.org/10.6073/pasta/633be44cab40ba6666d5232a77e0b405
Edward	Satellite surface water temperatures	skin-derived bulk temperature	22:00-5:00	JAS	Air temperatures	JAS	Solar, longwave, and total radiation	Cloud cover	Summer mean surface water temperature calculations	siteID_87	GLTCvalues.csv	The Long Term Ecological Research Repository (LTER)	doi:10.6073/pasta/633be44cab40ba6666d5232a77e0b405	http://dx.doi.org/10.6073/pasta/633be44cab40ba6666d5232a77e0b405
Erie B45005	In situ water temperatures	0	continuous	JAS	Air temperatures	JAS	Solar, longwave, and total radiation	Cloud cover	Summer mean surface water temperature calculations	siteID_88	GLTCvalues.csv	The Long Term Ecological Research Repository (LTER)	doi:10.6073/pasta/633be44cab40ba6666d5232a77e0b405	http://dx.doi.org/10.6073/pasta/633be44cab40ba6666d5232a77e0b405
Erie Center	Satellite surface water temperatures	skin-derived bulk temperature	22:00-5:00	JAS	Air temperatures	JAS	Solar, longwave, and total radiation	Cloud cover	Summer mean surface water temperature calculations	siteID_89	GLTCvalues.csv	The Long Term Ecological Research Repository (LTER)	doi:10.6073/pasta/633be44cab40ba6666d5232a77e0b405	http://dx.doi.org/10.6073/pasta/633be44cab40ba6666d5232a77e0b405
Erken	In situ water temperatures	1	9:00-11:00	JAS	Air temperatures	JAS	Solar, longwave, and total radiation	Cloud cover	Summer mean surface water temperature calculations	siteID_90	GLTCvalues.csv	The Long Term Ecological Research Repository (LTER)	doi:10.6073/pasta/633be44cab40ba6666d5232a77e0b405	http://dx.doi.org/10.6073/pasta/633be44cab40ba6666d5232a77e0b405
Eustis	In situ water temperatures	0	9:00-12:00	JAS	Air temperatures	JAS	Solar, longwave, and total radiation	Cloud cover	Summer mean surface water temperature calculations	siteID_91	GLTCvalues.csv	The Long Term Ecological Research Repository (LTER)	doi:10.6073/pasta/633be44cab40ba6666d5232a77e0b405	http://dx.doi.org/10.6073/pasta/633be44cab40ba6666d5232a77e0b405
Eyasi	Satellite surface water temperatures	skin-derived bulk temperature	22:00-5:00	JAS	Air temperatures	JAS	Solar, longwave, and total radiation	Cloud cover	Summer mean surface water temperature calculations	siteID_92	GLTCvalues.csv	The Long Term Ecological Research Repository (LTER)	doi:10.6073/pasta/633be44cab40ba6666d5232a77e0b405	http://dx.doi.org/10.6073/pasta/633be44cab40ba6666d5232a77e0b405
Feeagh	In situ water temperatures	0	continuous	JAS	Air temperatures	JAS	Solar, longwave, and total radiation	Cloud cover	Summer mean surface water temperature calculations	siteID_93	GLTCvalues.csv	The Long Term Ecological Research Repository (LTER)	doi:10.6073/pasta/633be44cab40ba6666d5232a77e0b405	http://dx.doi.org/10.6073/pasta/633be44cab40ba6666d5232a77e0b405
Fiolen	In situ water temperatures	0	9:00-11:00	JAS	Air temperatures	JAS	Solar, longwave, and total radiation	Cloud cover	Summer mean surface water temperature calculations	siteID_94	GLTCvalues.csv	The Long Term Ecological Research Repository (LTER)	doi:10.6073/pasta/633be44cab40ba6666d5232a77e0b405	http://dx.doi.org/10.6073/pasta/633be44cab40ba6666d5232a77e0b405
Fish	In situ water temperatures	0	9:00-15:00	JAS	Air temperatures	JAS	Solar, longwave, and total radiation	Cloud cover	Summer mean surface water temperature calculations	siteID_95	GLTCvalues.csv	The Long Term Ecological Research Repository (LTER)	doi:10.6073/pasta/633be44cab40ba6666d5232a77e0b405	http://dx.doi.org/10.6073/pasta/633be44cab40ba6666d5232a77e0b405
Fitzroy	In situ water temperatures	0	8:00-12:00	JFM	Air temperatures	JFM	Solar, longwave, and total radiation	Cloud cover	Summer mean surface water temperature calculations	siteID_96	GLTCvalues.csv	The Long Term Ecological Research Repository (LTER)	doi:10.6073/pasta/633be44cab40ba6666d5232a77e0b405	http://dx.doi.org/10.6073/pasta/633be44cab40ba6666d5232a77e0b405
Fracksjon	In situ water temperatures	0	9:00-11:00	JAS	Air temperatures	JAS	Solar, longwave, and total radiation	Cloud cover	Summer mean surface water temperature calculations	siteID_97	GLTCvalues.csv	The Long Term Ecological Research Repository (LTER)	doi:10.6073/pasta/633be44cab40ba6666d5232a77e0b405	http://dx.doi.org/10.6073/pasta/633be44cab40ba6666d5232a77e0b405
Gaoyou	Satellite surface water temperatures	skin-derived bulk temperature	22:00-5:00	JAS	Air temperatures	JAS	Solar, longwave, and total radiation	Cloud cover	Summer mean surface water temperature calculations	siteID_98	GLTCvalues.csv	The Long Term Ecological Research Repository (LTER)	doi:10.6073/pasta/633be44cab40ba6666d5232a77e0b405	http://dx.doi.org/10.6073/pasta/633be44cab40ba6666d5232a77e0b405
Garda	In situ water temperatures	0	11:30-14:30	JAS	Air temperatures	JAS	Solar, longwave, and total radiation	Cloud cover	Summer mean surface water temperature calculations	siteID_99	GLTCvalues.csv	The Long Term Ecological Research Repository (LTER)	doi:10.6073/pasta/633be44cab40ba6666d5232a77e0b405	http://dx.doi.org/10.6073/pasta/633be44cab40ba6666d5232a77e0b405
Geneva	In situ water temperatures	0	9:00-11:30	JAS	Air temperatures	JAS	Solar, longwave, and total radiation	Cloud cover	Summer mean surface water temperature calculations	siteID_100	GLTCvalues.csv	The Long Term Ecological Research Repository (LTER)	doi:10.6073/pasta/633be44cab40ba6666d5232a77e0b405	http://dx.doi.org/10.6073/pasta/633be44cab40ba6666d5232a77e0b405
George	In situ water temperatures	0	9:00-12:00	JAS	Air temperatures	JAS	Solar, longwave, and total radiation	Cloud cover	Summer mean surface water temperature calculations	siteID_101	GLTCvalues.csv	The Long Term Ecological Research Repository (LTER)	doi:10.6073/pasta/633be44cab40ba6666d5232a77e0b405	http://dx.doi.org/10.6073/pasta/633be44cab40ba6666d5232a77e0b405
Giles	In situ water temperatures	0	8:00-16:00	JAS	Air temperatures	JAS	Solar, longwave, and total radiation	Cloud cover	Summer mean surface water temperature calculations	siteID_102	GLTCvalues.csv	The Long Term Ecological Research Repository (LTER)	doi:10.6073/pasta/633be44cab40ba6666d5232a77e0b405	http://dx.doi.org/10.6073/pasta/633be44cab40ba6666d5232a77e0b405
Gorkovskoye	Satellite surface water temperatures	skin-derived bulk temperature	22:00-5:00	JAS	Air temperatures	JAS	Solar, longwave, and total radiation	Cloud cover	Summer mean surface water temperature calculations	siteID_103	GLTCvalues.csv	The Long Term Ecological Research Repository (LTER)	doi:10.6073/pasta/633be44cab40ba6666d5232a77e0b405	http://dx.doi.org/10.6073/pasta/633be44cab40ba6666d5232a77e0b405
Great Bear	Satellite surface water temperatures	skin-derived bulk temperature	22:00-5:00	JAS	Air temperatures	JAS	Solar, longwave, and total radiation	Cloud cover	Summer mean surface water temperature calculations	siteID_104	GLTCvalues.csv	The Long Term Ecological Research Repository (LTER)	doi:10.6073/pasta/633be44cab40ba6666d5232a77e0b405	http://dx.doi.org/10.6073/pasta/633be44cab40ba6666d5232a77e0b405
Great Salt Lake	Satellite surface water temperatures	skin-derived bulk temperature	22:00-5:00	JAS	Air temperatures	JAS	Solar, longwave, and total radiation	Cloud cover	Summer mean surface water temperature calculations	siteID_105	GLTCvalues.csv	The Long Term Ecological Research Repository (LTER)	doi:10.6073/pasta/633be44cab40ba6666d5232a77e0b405	http://dx.doi.org/10.6073/pasta/633be44cab40ba6666d5232a77e0b405
Great Slave	Satellite surface water temperatures	skin-derived bulk temperature	22:00-5:00	JAS	Air temperatures	JAS	Solar, longwave, and total radiation	Cloud cover	Summer mean surface water temperature calculations	siteID_106	GLTCvalues.csv	The Long Term Ecological Research Repository (LTER)	doi:10.6073/pasta/633be44cab40ba6666d5232a77e0b405	http://dx.doi.org/10.6073/pasta/633be44cab40ba6666d5232a77e0b405
Greenvale	In situ water temperatures	0	continuous	JFM	Air temperatures	JFM	Solar, longwave, and total radiation	Cloud cover	Summer mean surface water temperature calculations	siteID_107	GLTCvalues.csv	The Long Term Ecological Research Repository (LTER)	doi:10.6073/pasta/633be44cab40ba6666d5232a77e0b405	http://dx.doi.org/10.6073/pasta/633be44cab40ba6666d5232a77e0b405
Greifensee	In situ water temperatures	0		JAS	Air temperatures	JAS	Solar, longwave, and total radiation	Cloud cover	Summer mean surface water temperature calculations	siteID_108	GLTCvalues.csv	The Long Term Ecological Research Repository (LTER)	doi:10.6073/pasta/633be44cab40ba6666d5232a77e0b405	http://dx.doi.org/10.6073/pasta/633be44cab40ba6666d5232a77e0b405
Griffin	In situ water temperatures	0	9:00-12:00	JAS	Air temperatures	JAS	Solar, longwave, and total radiation	Cloud cover	Summer mean surface water temperature calculations	siteID_109	GLTCvalues.csv	The Long Term Ecological Research Repository (LTER)	doi:10.6073/pasta/633be44cab40ba6666d5232a77e0b405	http://dx.doi.org/10.6073/pasta/633be44cab40ba6666d5232a77e0b405
Gyaring	Satellite surface water temperatures	skin-derived bulk temperature	22:00-5:00	JAS	Air temperatures	JAS	Solar, longwave, and total radiation	Cloud cover	Summer mean surface water temperature calculations	siteID_110	GLTCvalues.csv	The Long Term Ecological Research Repository (LTER)	doi:10.6073/pasta/633be44cab40ba6666d5232a77e0b405	http://dx.doi.org/10.6073/pasta/633be44cab40ba6666d5232a77e0b405
Hannah	In situ water temperatures	0	9:00-14:00	JAS	Air temperatures	JAS	Solar, longwave, and total radiation	Cloud cover	Summer mean surface water temperature calculations	siteID_111	GLTCvalues.csv	The Long Term Ecological Research Repository (LTER)	doi:10.6073/pasta/633be44cab40ba6666d5232a77e0b405	http://dx.doi.org/10.6073/pasta/633be44cab40ba6666d5232a77e0b405
Happy Valley	In situ water temperatures	0	8:00-12:00	JFM	Air temperatures	JFM	Solar, longwave, and total radiation	Cloud cover	Summer mean surface water temperature calculations	siteID_112	GLTCvalues.csv	The Long Term Ecological Research Repository (LTER)	doi:10.6073/pasta/633be44cab40ba6666d5232a77e0b405	http://dx.doi.org/10.6073/pasta/633be44cab40ba6666d5232a77e0b405
Har	Satellite surface water temperatures	skin-derived bulk temperature	22:00-5:00	JAS	Air temperatures	JAS	Solar, longwave, and total radiation	Cloud cover	Summer mean surface water temperature calculations	siteID_113	GLTCvalues.csv	The Long Term Ecological Research Repository (LTER)	doi:10.6073/pasta/633be44cab40ba6666d5232a77e0b405	http://dx.doi.org/10.6073/pasta/633be44cab40ba6666d5232a77e0b405
Har Hala	Satellite surface water temperatures	skin-derived bulk temperature	22:00-5:00	JAS	Air temperatures	JAS	Solar, longwave, and total radiation	Cloud cover	Summer mean surface water temperature calculations	siteID_114	GLTCvalues.csv	The Long Term Ecological Research Repository (LTER)	doi:10.6073/pasta/633be44cab40ba6666d5232a77e0b405	http://dx.doi.org/10.6073/pasta/633be44cab40ba6666d5232a77e0b405
Harney	In situ water temperatures	0	9:00-12:00	JAS	Air temperatures	JAS	Solar, longwave, and total radiation	Cloud cover	Summer mean surface water temperature calculations	siteID_115	GLTCvalues.csv	The Long Term Ecological Research Repository (LTER)	doi:10.6073/pasta/633be44cab40ba6666d5232a77e0b405	http://dx.doi.org/10.6073/pasta/633be44cab40ba6666d5232a77e0b405
Harp	In situ water temperatures	0.1	10:00-14:00	JAS	Air temperatures	JAS	Solar, longwave, and total radiation	Cloud cover	Summer mean surface water temperature calculations	siteID_116	GLTCvalues.csv	The Long Term Ecological Research Repository (LTER)	doi:10.6073/pasta/633be44cab40ba6666d5232a77e0b405	http://dx.doi.org/10.6073/pasta/633be44cab40ba6666d5232a77e0b405
Harris	In situ water temperatures	0	9:00-12:00	JAS	Air temperatures	JAS	Solar, longwave, and total radiation	Cloud cover	Summer mean surface water temperature calculations	siteID_117	GLTCvalues.csv	The Long Term Ecological Research Repository (LTER)	doi:10.6073/pasta/633be44cab40ba6666d5232a77e0b405	http://dx.doi.org/10.6073/pasta/633be44cab40ba6666d5232a77e0b405
Harus	Satellite surface water temperatures	skin-derived bulk temperature	22:00-5:00	JAS	Air temperatures	JAS	Solar, longwave, and total radiation	Cloud cover	Summer mean surface water temperature calculations	siteID_118	GLTCvalues.csv	The Long Term Ecological Research Repository (LTER)	doi:10.6073/pasta/633be44cab40ba6666d5232a77e0b405	http://dx.doi.org/10.6073/pasta/633be44cab40ba6666d5232a77e0b405
Heney	In situ water temperatures	0.1	10:00-14:00	JAS	Air temperatures	JAS	Solar, longwave, and total radiation	Cloud cover	Summer mean surface water temperature calculations	siteID_119	GLTCvalues.csv	The Long Term Ecological Research Repository (LTER)	doi:10.6073/pasta/633be44cab40ba6666d5232a77e0b405	http://dx.doi.org/10.6073/pasta/633be44cab40ba6666d5232a77e0b405
Hongze	Satellite surface water temperatures	skin-derived bulk temperature	22:00-5:00	JAS	Air temperatures	JAS	Solar, longwave, and total radiation	Cloud cover	Summer mean surface water temperature calculations	siteID_120	GLTCvalues.csv	The Long Term Ecological Research Repository (LTER)	doi:10.6073/pasta/633be44cab40ba6666d5232a77e0b405	http://dx.doi.org/10.6073/pasta/633be44cab40ba6666d5232a77e0b405
Hope Valley	In situ water temperatures	0	8:00-12:00	JFM	Air temperatures	JFM	Solar, longwave, and total radiation	Cloud cover	Summer mean surface water temperature calculations	siteID_121	GLTCvalues.csv	The Long Term Ecological Research Repository (LTER)	doi:10.6073/pasta/633be44cab40ba6666d5232a77e0b405	http://dx.doi.org/10.6073/pasta/633be44cab40ba6666d5232a77e0b405
HovsGol	Satellite surface water temperatures	skin-derived bulk temperature	22:00-5:00	JAS	Air temperatures	JAS	Solar, longwave, and total radiation	Cloud cover	Summer mean surface water temperature calculations	siteID_122	GLTCvalues.csv	The Long Term Ecological Research Repository (LTER)	doi:10.6073/pasta/633be44cab40ba6666d5232a77e0b405	http://dx.doi.org/10.6073/pasta/633be44cab40ba6666d5232a77e0b405
Hulun	Satellite surface water temperatures	skin-derived bulk temperature	22:00-5:00	JAS	Air temperatures	JAS	Solar, longwave, and total radiation	Cloud cover	Summer mean surface water temperature calculations	siteID_123	GLTCvalues.csv	The Long Term Ecological Research Repository (LTER)	doi:10.6073/pasta/633be44cab40ba6666d5232a77e0b405	http://dx.doi.org/10.6073/pasta/633be44cab40ba6666d5232a77e0b405
Huron B45003	In situ water temperatures	0	continuous	JAS	Air temperatures	JAS	Solar, longwave, and total radiation	Cloud cover	Summer mean surface water temperature calculations	siteID_124	GLTCvalues.csv	The Long Term Ecological Research Repository (LTER)	doi:10.6073/pasta/633be44cab40ba6666d5232a77e0b405	http://dx.doi.org/10.6073/pasta/633be44cab40ba6666d5232a77e0b405
Huron B45008	In situ water temperatures	0	continuous	JAS	Air temperatures	JAS	Solar, longwave, and total radiation	Cloud cover	Summer mean surface water temperature calculations	siteID_125	GLTCvalues.csv	The Long Term Ecological Research Repository (LTER)	doi:10.6073/pasta/633be44cab40ba6666d5232a77e0b405	http://dx.doi.org/10.6073/pasta/633be44cab40ba6666d5232a77e0b405
Huron Center	Satellite surface water temperatures	skin-derived bulk temperature	22:00-5:00	JAS	Air temperatures	JAS	Solar, longwave, and total radiation	Cloud cover	Summer mean surface water temperature calculations	siteID_126	GLTCvalues.csv	The Long Term Ecological Research Repository (LTER)	doi:10.6073/pasta/633be44cab40ba6666d5232a77e0b405	http://dx.doi.org/10.6073/pasta/633be44cab40ba6666d5232a77e0b405
Hyargas	Satellite surface water temperatures	skin-derived bulk temperature	22:00-5:00	JAS	Air temperatures	JAS	Solar, longwave, and total radiation	Cloud cover	Summer mean surface water temperature calculations	siteID_127	GLTCvalues.csv	The Long Term Ecological Research Repository (LTER)	doi:10.6073/pasta/633be44cab40ba6666d5232a77e0b405	http://dx.doi.org/10.6073/pasta/633be44cab40ba6666d5232a77e0b405
Iliamna Lake	Satellite surface water temperatures	skin-derived bulk temperature	22:00-5:00	JAS	Air temperatures	JAS	Solar, longwave, and total radiation	Cloud cover	Summer mean surface water temperature calculations	siteID_128	GLTCvalues.csv	The Long Term Ecological Research Repository (LTER)	doi:10.6073/pasta/633be44cab40ba6666d5232a77e0b405	http://dx.doi.org/10.6073/pasta/633be44cab40ba6666d5232a77e0b405
IlMen	Satellite surface water temperatures	skin-derived bulk temperature	22:00-5:00	JAS	Air temperatures	JAS	Solar, longwave, and total radiation	Cloud cover	Summer mean surface water temperature calculations	siteID_129	GLTCvalues.csv	The Long Term Ecological Research Repository (LTER)	doi:10.6073/pasta/633be44cab40ba6666d5232a77e0b405	http://dx.doi.org/10.6073/pasta/633be44cab40ba6666d5232a77e0b405
Inari	In situ water temperatures	0	08:00	JAS	Air temperatures	JAS	Solar, longwave, and total radiation	Cloud cover	Summer mean surface water temperature calculations	siteID_130	GLTCvalues.csv	The Long Term Ecological Research Repository (LTER)	doi:10.6073/pasta/633be44cab40ba6666d5232a77e0b405	http://dx.doi.org/10.6073/pasta/633be44cab40ba6666d5232a77e0b405
Issyk kul	Satellite surface water temperatures	skin-derived bulk temperature	22:00-5:00	JAS	Air temperatures	JAS	Solar, longwave, and total radiation	Cloud cover	Summer mean surface water temperature calculations	siteID_131	GLTCvalues.csv	The Long Term Ecological Research Repository (LTER)	doi:10.6073/pasta/633be44cab40ba6666d5232a77e0b405	http://dx.doi.org/10.6073/pasta/633be44cab40ba6666d5232a77e0b405
Itaparica	Satellite surface water temperatures	skin-derived bulk temperature	22:00-5:00	JAS	Air temperatures	JAS	Solar, longwave, and total radiation	Cloud cover	Summer mean surface water temperature calculations	siteID_132	GLTCvalues.csv	The Long Term Ecological Research Repository (LTER)	doi:10.6073/pasta/633be44cab40ba6666d5232a77e0b405	http://dx.doi.org/10.6073/pasta/633be44cab40ba6666d5232a77e0b405
Izabal	Satellite surface water temperatures	skin-derived bulk temperature	22:00-5:00	JFM	Air temperatures	JFM	Solar, longwave, and total radiation	Cloud cover	Summer mean surface water temperature calculations	siteID_133	GLTCvalues.csv	The Long Term Ecological Research Repository (LTER)	doi:10.6073/pasta/633be44cab40ba6666d5232a77e0b405	http://dx.doi.org/10.6073/pasta/633be44cab40ba6666d5232a77e0b405
Jesup	In situ water temperatures	0	9:00-12:00	JAS	Air temperatures	JAS	Solar, longwave, and total radiation	Cloud cover	Summer mean surface water temperature calculations	siteID_134	GLTCvalues.csv	The Long Term Ecological Research Repository (LTER)	doi:10.6073/pasta/633be44cab40ba6666d5232a77e0b405	http://dx.doi.org/10.6073/pasta/633be44cab40ba6666d5232a77e0b405
Kainji	Satellite surface water temperatures	skin-derived bulk temperature	22:00-5:00	JFM	Air temperatures	JFM	Solar, longwave, and total radiation	Cloud cover	Summer mean surface water temperature calculations	siteID_135	GLTCvalues.csv	The Long Term Ecological Research Repository (LTER)	doi:10.6073/pasta/633be44cab40ba6666d5232a77e0b405	http://dx.doi.org/10.6073/pasta/633be44cab40ba6666d5232a77e0b405
Kallavesi	In situ water temperatures	0	08:00	JAS	Air temperatures	JAS	Solar, longwave, and total radiation	Cloud cover	Summer mean surface water temperature calculations	siteID_136	GLTCvalues.csv	The Long Term Ecological Research Repository (LTER)	doi:10.6073/pasta/633be44cab40ba6666d5232a77e0b405	http://dx.doi.org/10.6073/pasta/633be44cab40ba6666d5232a77e0b405
Kangaroo Creek	In situ water temperatures	0	8:00-12:00	JFM	Air temperatures	JFM	Solar, longwave, and total radiation	Cloud cover	Summer mean surface water temperature calculations	siteID_137	GLTCvalues.csv	The Long Term Ecological Research Repository (LTER)	doi:10.6073/pasta/633be44cab40ba6666d5232a77e0b405	http://dx.doi.org/10.6073/pasta/633be44cab40ba6666d5232a77e0b405
KapchagayskoyeVodo	Satellite surface water temperatures	skin-derived bulk temperature	22:00-5:00	JAS	Air temperatures	JAS	Solar, longwave, and total radiation	Cloud cover	Summer mean surface water temperature calculations	siteID_138	GLTCvalues.csv	The Long Term Ecological Research Repository (LTER)	doi:10.6073/pasta/633be44cab40ba6666d5232a77e0b405	http://dx.doi.org/10.6073/pasta/633be44cab40ba6666d5232a77e0b405
Kariba	Satellite surface water temperatures	skin-derived bulk temperature	22:00-5:00	JAS	Air temperatures	JAS	Solar, longwave, and total radiation	Cloud cover	Summer mean surface water temperature calculations	siteID_139	GLTCvalues.csv	The Long Term Ecological Research Repository (LTER)	doi:10.6073/pasta/633be44cab40ba6666d5232a77e0b405	http://dx.doi.org/10.6073/pasta/633be44cab40ba6666d5232a77e0b405
Kasba	Satellite surface water temperatures	skin-derived bulk temperature	22:00-5:00	JAS	Air temperatures	JAS	Solar, longwave, and total radiation	Cloud cover	Summer mean surface water temperature calculations	siteID_140	GLTCvalues.csv	The Long Term Ecological Research Repository (LTER)	doi:10.6073/pasta/633be44cab40ba6666d5232a77e0b405	http://dx.doi.org/10.6073/pasta/633be44cab40ba6666d5232a77e0b405
Kensico	In situ water temperatures	1	9:00-14:00	JAS	Air temperatures	JAS	Solar, longwave, and total radiation	Cloud cover	Summer mean surface water temperature calculations	siteID_141	GLTCvalues.csv	The Long Term Ecological Research Repository (LTER)	doi:10.6073/pasta/633be44cab40ba6666d5232a77e0b405	http://dx.doi.org/10.6073/pasta/633be44cab40ba6666d5232a77e0b405
Kevojarvi	In situ water temperatures	0	08:00	JAS	Air temperatures	JAS	Solar, longwave, and total radiation	Cloud cover	Summer mean surface water temperature calculations	siteID_142	GLTCvalues.csv	The Long Term Ecological Research Repository (LTER)	doi:10.6073/pasta/633be44cab40ba6666d5232a77e0b405	http://dx.doi.org/10.6073/pasta/633be44cab40ba6666d5232a77e0b405
Khanka	Satellite surface water temperatures	skin-derived bulk temperature	22:00-5:00	JAS	Air temperatures	JAS	Solar, longwave, and total radiation	Cloud cover	Summer mean surface water temperature calculations	siteID_143	GLTCvalues.csv	The Long Term Ecological Research Repository (LTER)	doi:10.6073/pasta/633be44cab40ba6666d5232a77e0b405	http://dx.doi.org/10.6073/pasta/633be44cab40ba6666d5232a77e0b405
Kinneret	In situ water temperatures	0	10:00	JAS	Air temperatures	JAS	Solar, longwave, and total radiation	Cloud cover	Summer mean surface water temperature calculations	siteID_144	GLTCvalues.csv	The Long Term Ecological Research Repository (LTER)	doi:10.6073/pasta/633be44cab40ba6666d5232a77e0b405	http://dx.doi.org/10.6073/pasta/633be44cab40ba6666d5232a77e0b405
Kivu	Satellite surface water temperatures	skin-derived bulk temperature	22:00-5:00	JAS	Air temperatures	JAS	Solar, longwave, and total radiation	Cloud cover	Summer mean surface water temperature calculations	siteID_145	GLTCvalues.csv	The Long Term Ecological Research Repository (LTER)	doi:10.6073/pasta/633be44cab40ba6666d5232a77e0b405	http://dx.doi.org/10.6073/pasta/633be44cab40ba6666d5232a77e0b405
Kremenshugskoye	Satellite surface water temperatures	skin-derived bulk temperature	22:00-5:00	JAS	Air temperatures	JAS	Solar, longwave, and total radiation	Cloud cover	Summer mean surface water temperature calculations	siteID_146	GLTCvalues.csv	The Long Term Ecological Research Repository (LTER)	doi:10.6073/pasta/633be44cab40ba6666d5232a77e0b405	http://dx.doi.org/10.6073/pasta/633be44cab40ba6666d5232a77e0b405
Kulundinskoye	Satellite surface water temperatures	skin-derived bulk temperature	22:00-5:00	JAS	Air temperatures	JAS	Solar, longwave, and total radiation	Cloud cover	Summer mean surface water temperature calculations	siteID_147	GLTCvalues.csv	The Long Term Ecological Research Repository (LTER)	doi:10.6073/pasta/633be44cab40ba6666d5232a77e0b405	http://dx.doi.org/10.6073/pasta/633be44cab40ba6666d5232a77e0b405
Kuybyshevskoye	Satellite surface water temperatures	skin-derived bulk temperature	22:00-5:00	JAS	Air temperatures	JAS	Solar, longwave, and total radiation	Cloud cover	Summer mean surface water temperature calculations	siteID_148	GLTCvalues.csv	The Long Term Ecological Research Repository (LTER)	doi:10.6073/pasta/633be44cab40ba6666d5232a77e0b405	http://dx.doi.org/10.6073/pasta/633be44cab40ba6666d5232a77e0b405
L223	In situ water temperatures	2	9:00-14:00	JAS	Air temperatures	JAS	Solar, longwave, and total radiation	Cloud cover	Summer mean surface water temperature calculations	siteID_149	GLTCvalues.csv	The Long Term Ecological Research Repository (LTER)	doi:10.6073/pasta/633be44cab40ba6666d5232a77e0b405	http://dx.doi.org/10.6073/pasta/633be44cab40ba6666d5232a77e0b405
L224	In situ water temperatures	2	9:00-14:00	JAS	Air temperatures	JAS	Solar, longwave, and total radiation	Cloud cover	Summer mean surface water temperature calculations	siteID_150	GLTCvalues.csv	The Long Term Ecological Research Repository (LTER)	doi:10.6073/pasta/633be44cab40ba6666d5232a77e0b405	http://dx.doi.org/10.6073/pasta/633be44cab40ba6666d5232a77e0b405
L227	In situ water temperatures	2	9:00-14:00	JAS	Air temperatures	JAS	Solar, longwave, and total radiation	Cloud cover	Summer mean surface water temperature calculations	siteID_151	GLTCvalues.csv	The Long Term Ecological Research Repository (LTER)	doi:10.6073/pasta/633be44cab40ba6666d5232a77e0b405	http://dx.doi.org/10.6073/pasta/633be44cab40ba6666d5232a77e0b405
L239	In situ water temperatures	2	9:00-14:00	JAS	Air temperatures	JAS	Solar, longwave, and total radiation	Cloud cover	Summer mean surface water temperature calculations	siteID_152	GLTCvalues.csv	The Long Term Ecological Research Repository (LTER)	doi:10.6073/pasta/633be44cab40ba6666d5232a77e0b405	http://dx.doi.org/10.6073/pasta/633be44cab40ba6666d5232a77e0b405
L240	In situ water temperatures	2	9:00-14:00	JAS	Air temperatures	JAS	Solar, longwave, and total radiation	Cloud cover	Summer mean surface water temperature calculations	siteID_153	GLTCvalues.csv	The Long Term Ecological Research Repository (LTER)	doi:10.6073/pasta/633be44cab40ba6666d5232a77e0b405	http://dx.doi.org/10.6073/pasta/633be44cab40ba6666d5232a77e0b405
L302s	In situ water temperatures	2	9:00-14:00	JAS	Air temperatures	JAS	Solar, longwave, and total radiation	Cloud cover	Summer mean surface water temperature calculations	siteID_154	GLTCvalues.csv	The Long Term Ecological Research Repository (LTER)	doi:10.6073/pasta/633be44cab40ba6666d5232a77e0b405	http://dx.doi.org/10.6073/pasta/633be44cab40ba6666d5232a77e0b405
Labaz	Satellite surface water temperatures	skin-derived bulk temperature	22:00-5:00	JAS	Air temperatures	JAS	Solar, longwave, and total radiation	Cloud cover	Summer mean surface water temperature calculations	siteID_155	GLTCvalues.csv	The Long Term Ecological Research Repository (LTER)	doi:10.6073/pasta/633be44cab40ba6666d5232a77e0b405	http://dx.doi.org/10.6073/pasta/633be44cab40ba6666d5232a77e0b405
Lacawac	In situ water temperatures	0	8:00-16:00	JAS	Air temperatures	JAS	Solar, longwave, and total radiation	Cloud cover	Summer mean surface water temperature calculations	siteID_156	GLTCvalues.csv	The Long Term Ecological Research Repository (LTER)	doi:10.6073/pasta/633be44cab40ba6666d5232a77e0b405	http://dx.doi.org/10.6073/pasta/633be44cab40ba6666d5232a77e0b405
Ladoga	Satellite surface water temperatures	skin-derived bulk temperature	22:00-5:00	JAS	Air temperatures	JAS	Solar, longwave, and total radiation	Cloud cover	Summer mean surface water temperature calculations	siteID_157	GLTCvalues.csv	The Long Term Ecological Research Repository (LTER)	doi:10.6073/pasta/633be44cab40ba6666d5232a77e0b405	http://dx.doi.org/10.6073/pasta/633be44cab40ba6666d5232a77e0b405
Lake of the Woods	Satellite surface water temperatures	skin-derived bulk temperature	22:00-5:00	JAS	Air temperatures	JAS	Solar, longwave, and total radiation	Cloud cover	Summer mean surface water temperature calculations	siteID_158	GLTCvalues.csv	The Long Term Ecological Research Repository (LTER)	doi:10.6073/pasta/633be44cab40ba6666d5232a77e0b405	http://dx.doi.org/10.6073/pasta/633be44cab40ba6666d5232a77e0b405
Lappajarvi	In situ water temperatures	0	08:00	JAS	Air temperatures	JAS	Solar, longwave, and total radiation	Cloud cover	Summer mean surface water temperature calculations	siteID_159	GLTCvalues.csv	The Long Term Ecological Research Repository (LTER)	doi:10.6073/pasta/633be44cab40ba6666d5232a77e0b405	http://dx.doi.org/10.6073/pasta/633be44cab40ba6666d5232a77e0b405
Lianquihui	Satellite surface water temperatures	skin-derived bulk temperature	22:00-5:00	JFM	Air temperatures	JFM	Solar, longwave, and total radiation	Cloud cover	Summer mean surface water temperature calculations	siteID_160	GLTCvalues.csv	The Long Term Ecological Research Repository (LTER)	doi:10.6073/pasta/633be44cab40ba6666d5232a77e0b405	http://dx.doi.org/10.6073/pasta/633be44cab40ba6666d5232a77e0b405
Limfjorden	Satellite surface water temperatures	skin-derived bulk temperature	22:00-5:00	JAS	Air temperatures	JAS	Solar, longwave, and total radiation	Cloud cover	Summer mean surface water temperature calculations	siteID_161	GLTCvalues.csv	The Long Term Ecological Research Repository (LTER)	doi:10.6073/pasta/633be44cab40ba6666d5232a77e0b405	http://dx.doi.org/10.6073/pasta/633be44cab40ba6666d5232a77e0b405
Little Para	In situ water temperatures	0	8:00-12:00	JFM	Air temperatures	JFM	Solar, longwave, and total radiation	Cloud cover	Summer mean surface water temperature calculations	siteID_162	GLTCvalues.csv	The Long Term Ecological Research Repository (LTER)	doi:10.6073/pasta/633be44cab40ba6666d5232a77e0b405	http://dx.doi.org/10.6073/pasta/633be44cab40ba6666d5232a77e0b405
Loch Leven	In situ water temperatures	0	10:00-12:00	JAS	Air temperatures	JAS	Solar, longwave, and total radiation	Cloud cover	Summer mean surface water temperature calculations	siteID_163	GLTCvalues.csv	The Long Term Ecological Research Repository (LTER)	doi:10.6073/pasta/633be44cab40ba6666d5232a77e0b405	http://dx.doi.org/10.6073/pasta/633be44cab40ba6666d5232a77e0b405
The Loch	In situ water temperatures	0	10:00-14:00	JAS	Air temperatures	JAS	Solar, longwave, and total radiation	Cloud cover	Summer mean surface water temperature calculations	siteID_164	GLTCvalues.csv	The Long Term Ecological Research Repository (LTER)	doi:10.6073/pasta/633be44cab40ba6666d5232a77e0b405	http://dx.doi.org/10.6073/pasta/633be44cab40ba6666d5232a77e0b405
Lochloosa	In situ water temperatures	0	9:00-12:00	JAS	Air temperatures	JAS	Solar, longwave, and total radiation	Cloud cover	Summer mean surface water temperature calculations	siteID_165	GLTCvalues.csv	The Long Term Ecological Research Repository (LTER)	doi:10.6073/pasta/633be44cab40ba6666d5232a77e0b405	http://dx.doi.org/10.6073/pasta/633be44cab40ba6666d5232a77e0b405
Lohi	In situ water temperatures	0	9:00-14:00	JAS	Air temperatures	JAS	Solar, longwave, and total radiation	Cloud cover	Summer mean surface water temperature calculations	siteID_166	GLTCvalues.csv	The Long Term Ecological Research Repository (LTER)	doi:10.6073/pasta/633be44cab40ba6666d5232a77e0b405	http://dx.doi.org/10.6073/pasta/633be44cab40ba6666d5232a77e0b405
Zurich Lower	In situ water temperatures	0	8:00-16:00	JAS	Air temperatures	JAS	Solar, longwave, and total radiation	Cloud cover	Summer mean surface water temperature calculations	siteID_167	GLTCvalues.csv	The Long Term Ecological Research Repository (LTER)	doi:10.6073/pasta/633be44cab40ba6666d5232a77e0b405	http://dx.doi.org/10.6073/pasta/633be44cab40ba6666d5232a77e0b405
Maggiore	In situ water temperatures	0	10:00-12:00	JAS	Air temperatures	JAS	Solar, longwave, and total radiation	Cloud cover	Summer mean surface water temperature calculations	siteID_168	GLTCvalues.csv	The Long Term Ecological Research Repository (LTER)	doi:10.6073/pasta/633be44cab40ba6666d5232a77e0b405	http://dx.doi.org/10.6073/pasta/633be44cab40ba6666d5232a77e0b405
Mai Ndombe	Satellite surface water temperatures	skin-derived bulk temperature	22:00-5:00	JAS	Air temperatures	JAS	Solar, longwave, and total radiation	Cloud cover	Summer mean surface water temperature calculations	siteID_169	GLTCvalues.csv	The Long Term Ecological Research Repository (LTER)	doi:10.6073/pasta/633be44cab40ba6666d5232a77e0b405	http://dx.doi.org/10.6073/pasta/633be44cab40ba6666d5232a77e0b405
Malaren	In situ water temperatures	0.5	9:00-11:00	JAS	Air temperatures	JAS	Solar, longwave, and total radiation	Cloud cover	Summer mean surface water temperature calculations	siteID_170	GLTCvalues.csv	The Long Term Ecological Research Repository (LTER)	doi:10.6073/pasta/633be44cab40ba6666d5232a77e0b405	http://dx.doi.org/10.6073/pasta/633be44cab40ba6666d5232a77e0b405
Malawi Buoy1	Satellite surface water temperatures	skin-derived bulk temperature	22:00-5:00	JAS	Air temperatures	JAS	Solar, longwave, and total radiation	Cloud cover	Summer mean surface water temperature calculations	siteID_171	GLTCvalues.csv	The Long Term Ecological Research Repository (LTER)	doi:10.6073/pasta/633be44cab40ba6666d5232a77e0b405	http://dx.doi.org/10.6073/pasta/633be44cab40ba6666d5232a77e0b405
Malawi Buoy2	Satellite surface water temperatures	skin-derived bulk temperature	22:00-5:00	JAS	Air temperatures	JAS	Solar, longwave, and total radiation	Cloud cover	Summer mean surface water temperature calculations	siteID_172	GLTCvalues.csv	The Long Term Ecological Research Repository (LTER)	doi:10.6073/pasta/633be44cab40ba6666d5232a77e0b405	http://dx.doi.org/10.6073/pasta/633be44cab40ba6666d5232a77e0b405
Malawi Center	Satellite surface water temperatures	skin-derived bulk temperature	22:00-5:00	JAS	Air temperatures	JAS	Solar, longwave, and total radiation	Cloud cover	Summer mean surface water temperature calculations	siteID_173	GLTCvalues.csv	The Long Term Ecological Research Repository (LTER)	doi:10.6073/pasta/633be44cab40ba6666d5232a77e0b405	http://dx.doi.org/10.6073/pasta/633be44cab40ba6666d5232a77e0b405
Managua	Satellite surface water temperatures	skin-derived bulk temperature	22:00-5:00	JFM	Air temperatures	JFM	Solar, longwave, and total radiation	Cloud cover	Summer mean surface water temperature calculations	siteID_174	GLTCvalues.csv	The Long Term Ecological Research Repository (LTER)	doi:10.6073/pasta/633be44cab40ba6666d5232a77e0b405	http://dx.doi.org/10.6073/pasta/633be44cab40ba6666d5232a77e0b405
Manitoba	Satellite surface water temperatures	skin-derived bulk temperature	22:00-5:00	JAS	Air temperatures	JAS	Solar, longwave, and total radiation	Cloud cover	Summer mean surface water temperature calculations	siteID_175	GLTCvalues.csv	The Long Term Ecological Research Repository (LTER)	doi:10.6073/pasta/633be44cab40ba6666d5232a77e0b405	http://dx.doi.org/10.6073/pasta/633be44cab40ba6666d5232a77e0b405
Maroondah	In situ water temperatures	0	8:00-12:00	JFM	Air temperatures	JFM	Solar, longwave, and total radiation	Cloud cover	Summer mean surface water temperature calculations	siteID_176	GLTCvalues.csv	The Long Term Ecological Research Repository (LTER)	doi:10.6073/pasta/633be44cab40ba6666d5232a77e0b405	http://dx.doi.org/10.6073/pasta/633be44cab40ba6666d5232a77e0b405
Martre	Satellite surface water temperatures	skin-derived bulk temperature	22:00-5:00	JAS	Air temperatures	JAS	Solar, longwave, and total radiation	Cloud cover	Summer mean surface water temperature calculations	siteID_177	GLTCvalues.csv	The Long Term Ecological Research Repository (LTER)	doi:10.6073/pasta/633be44cab40ba6666d5232a77e0b405	http://dx.doi.org/10.6073/pasta/633be44cab40ba6666d5232a77e0b405
McConaughy	In situ water temperatures	0	7:00-17:00	JAS	Air temperatures	JAS	Solar, longwave, and total radiation	Cloud cover	Summer mean surface water temperature calculations	siteID_178	GLTCvalues.csv	The Long Term Ecological Research Repository (LTER)	doi:10.6073/pasta/633be44cab40ba6666d5232a77e0b405	http://dx.doi.org/10.6073/pasta/633be44cab40ba6666d5232a77e0b405
Mendota	In situ water temperatures	0	9:00-15:00	JAS	Air temperatures	JAS	Solar, longwave, and total radiation	Cloud cover	Summer mean surface water temperature calculations	siteID_179	GLTCvalues.csv	The Long Term Ecological Research Repository (LTER)	doi:10.6073/pasta/633be44cab40ba6666d5232a77e0b405	http://dx.doi.org/10.6073/pasta/633be44cab40ba6666d5232a77e0b405
Michigan B45002	In situ water temperatures	0	continuous	JAS	Air temperatures	JAS	Solar, longwave, and total radiation	Cloud cover	Summer mean surface water temperature calculations	siteID_180	GLTCvalues.csv	The Long Term Ecological Research Repository (LTER)	doi:10.6073/pasta/633be44cab40ba6666d5232a77e0b405	http://dx.doi.org/10.6073/pasta/633be44cab40ba6666d5232a77e0b405
Michigan B45007	In situ water temperatures	0	continuous	JAS	Air temperatures	JAS	Solar, longwave, and total radiation	Cloud cover	Summer mean surface water temperature calculations	siteID_181	GLTCvalues.csv	The Long Term Ecological Research Repository (LTER)	doi:10.6073/pasta/633be44cab40ba6666d5232a77e0b405	http://dx.doi.org/10.6073/pasta/633be44cab40ba6666d5232a77e0b405
Michigan Center	Satellite surface water temperatures	skin-derived bulk temperature	22:00-5:00	JAS	Air temperatures	JAS	Solar, longwave, and total radiation	Cloud cover	Summer mean surface water temperature calculations	siteID_182	GLTCvalues.csv	The Long Term Ecological Research Repository (LTER)	doi:10.6073/pasta/633be44cab40ba6666d5232a77e0b405	http://dx.doi.org/10.6073/pasta/633be44cab40ba6666d5232a77e0b405
Middle	In situ water temperatures	0	9:00-14:00	JAS	Air temperatures	JAS	Solar, longwave, and total radiation	Cloud cover	Summer mean surface water temperature calculations	siteID_183	GLTCvalues.csv	The Long Term Ecological Research Repository (LTER)	doi:10.6073/pasta/633be44cab40ba6666d5232a77e0b405	http://dx.doi.org/10.6073/pasta/633be44cab40ba6666d5232a77e0b405
Millbrook	In situ water temperatures	0	8:00-12:00	JFM	Air temperatures	JFM	Solar, longwave, and total radiation	Cloud cover	Summer mean surface water temperature calculations	siteID_184	GLTCvalues.csv	The Long Term Ecological Research Repository (LTER)	doi:10.6073/pasta/633be44cab40ba6666d5232a77e0b405	http://dx.doi.org/10.6073/pasta/633be44cab40ba6666d5232a77e0b405
Mondsee	In situ water temperatures	0	8:00-10:00	JAS	Air temperatures	JAS	Solar, longwave, and total radiation	Cloud cover	Summer mean surface water temperature calculations	siteID_185	GLTCvalues.csv	The Long Term Ecological Research Repository (LTER)	doi:10.6073/pasta/633be44cab40ba6666d5232a77e0b405	http://dx.doi.org/10.6073/pasta/633be44cab40ba6666d5232a77e0b405
Mono Lake	Satellite surface water temperatures	skin-derived bulk temperature	22:00-5:00	JAS	Air temperatures	JAS	Solar, longwave, and total radiation	Cloud cover	Summer mean surface water temperature calculations	siteID_186	GLTCvalues.csv	The Long Term Ecological Research Repository (LTER)	doi:10.6073/pasta/633be44cab40ba6666d5232a77e0b405	http://dx.doi.org/10.6073/pasta/633be44cab40ba6666d5232a77e0b405
Monona	In situ water temperatures	0	9:00-15:00	JAS	Air temperatures	JAS	Solar, longwave, and total radiation	Cloud cover	Summer mean surface water temperature calculations	siteID_187	GLTCvalues.csv	The Long Term Ecological Research Repository (LTER)	doi:10.6073/pasta/633be44cab40ba6666d5232a77e0b405	http://dx.doi.org/10.6073/pasta/633be44cab40ba6666d5232a77e0b405
Mount Bold	In situ water temperatures	0	8:00-12:00	JFM	Air temperatures	JFM	Solar, longwave, and total radiation	Cloud cover	Summer mean surface water temperature calculations	siteID_188	GLTCvalues.csv	The Long Term Ecological Research Repository (LTER)	doi:10.6073/pasta/633be44cab40ba6666d5232a77e0b405	http://dx.doi.org/10.6073/pasta/633be44cab40ba6666d5232a77e0b405
Muggelsee	In situ water temperatures	0.5	8:00-9:00	JAS	Air temperatures	JAS	Solar, longwave, and total radiation	Cloud cover	Summer mean surface water temperature calculations	siteID_189	GLTCvalues.csv	The Long Term Ecological Research Repository (LTER)	doi:10.6073/pasta/633be44cab40ba6666d5232a77e0b405	http://dx.doi.org/10.6073/pasta/633be44cab40ba6666d5232a77e0b405
Mweru	Satellite surface water temperatures	skin-derived bulk temperature	22:00-5:00	JAS	Air temperatures	JAS	Solar, longwave, and total radiation	Cloud cover	Summer mean surface water temperature calculations	siteID_190	GLTCvalues.csv	The Long Term Ecological Research Repository (LTER)	doi:10.6073/pasta/633be44cab40ba6666d5232a77e0b405	http://dx.doi.org/10.6073/pasta/633be44cab40ba6666d5232a77e0b405
Myponga	In situ water temperatures	0	8:00-12:00	JFM	Air temperatures	JFM	Solar, longwave, and total radiation	Cloud cover	Summer mean surface water temperature calculations	siteID_191	GLTCvalues.csv	The Long Term Ecological Research Repository (LTER)	doi:10.6073/pasta/633be44cab40ba6666d5232a77e0b405	http://dx.doi.org/10.6073/pasta/633be44cab40ba6666d5232a77e0b405
Na Mu	Satellite surface water temperatures	skin-derived bulk temperature	22:00-5:00	JAS	Air temperatures	JAS	Solar, longwave, and total radiation	Cloud cover	Summer mean surface water temperature calculations	siteID_192	GLTCvalues.csv	The Long Term Ecological Research Repository (LTER)	doi:10.6073/pasta/633be44cab40ba6666d5232a77e0b405	http://dx.doi.org/10.6073/pasta/633be44cab40ba6666d5232a77e0b405
Nasser	Satellite surface water temperatures	skin-derived bulk temperature	22:00-5:00	JFM	Air temperatures	JFM	Solar, longwave, and total radiation	Cloud cover	Summer mean surface water temperature calculations	siteID_193	GLTCvalues.csv	The Long Term Ecological Research Repository (LTER)	doi:10.6073/pasta/633be44cab40ba6666d5232a77e0b405	http://dx.doi.org/10.6073/pasta/633be44cab40ba6666d5232a77e0b405
Nerpichye	Satellite surface water temperatures	skin-derived bulk temperature	22:00-5:00	JAS	Air temperatures	JAS	Solar, longwave, and total radiation	Cloud cover	Summer mean surface water temperature calculations	siteID_194	GLTCvalues.csv	The Long Term Ecological Research Repository (LTER)	doi:10.6073/pasta/633be44cab40ba6666d5232a77e0b405	http://dx.doi.org/10.6073/pasta/633be44cab40ba6666d5232a77e0b405
Nettiling	Satellite surface water temperatures	skin-derived bulk temperature	22:00-5:00	JAS	Air temperatures	JAS	Solar, longwave, and total radiation	Cloud cover	Summer mean surface water temperature calculations	siteID_195	GLTCvalues.csv	The Long Term Ecological Research Repository (LTER)	doi:10.6073/pasta/633be44cab40ba6666d5232a77e0b405	http://dx.doi.org/10.6073/pasta/633be44cab40ba6666d5232a77e0b405
Neusiedler See	In situ water temperatures	0	8:00-10:00	JAS	Air temperatures	JAS	Solar, longwave, and total radiation	Cloud cover	Summer mean surface water temperature calculations	siteID_196	GLTCvalues.csv	The Long Term Ecological Research Repository (LTER)	doi:10.6073/pasta/633be44cab40ba6666d5232a77e0b405	http://dx.doi.org/10.6073/pasta/633be44cab40ba6666d5232a77e0b405
Neversink	In situ water temperatures	1	9:00-14:00	JAS	Air temperatures	JAS	Solar, longwave, and total radiation	Cloud cover	Summer mean surface water temperature calculations	siteID_197	GLTCvalues.csv	The Long Term Ecological Research Repository (LTER)	doi:10.6073/pasta/633be44cab40ba6666d5232a77e0b405	http://dx.doi.org/10.6073/pasta/633be44cab40ba6666d5232a77e0b405
Newnans	In situ water temperatures	0	9:00-12:00	JAS	Air temperatures	JAS	Solar, longwave, and total radiation	Cloud cover	Summer mean surface water temperature calculations	siteID_198	GLTCvalues.csv	The Long Term Ecological Research Repository (LTER)	doi:10.6073/pasta/633be44cab40ba6666d5232a77e0b405	http://dx.doi.org/10.6073/pasta/633be44cab40ba6666d5232a77e0b405
Ngoring	Satellite surface water temperatures	skin-derived bulk temperature	22:00-5:00	JAS	Air temperatures	JAS	Solar, longwave, and total radiation	Cloud cover	Summer mean surface water temperature calculations	siteID_199	GLTCvalues.csv	The Long Term Ecological Research Repository (LTER)	doi:10.6073/pasta/633be44cab40ba6666d5232a77e0b405	http://dx.doi.org/10.6073/pasta/633be44cab40ba6666d5232a77e0b405
Nicaragua	Satellite surface water temperatures	skin-derived bulk temperature	22:00-5:00	JFM	Air temperatures	JFM	Solar, longwave, and total radiation	Cloud cover	Summer mean surface water temperature calculations	siteID_200	GLTCvalues.csv	The Long Term Ecological Research Repository (LTER)	doi:10.6073/pasta/633be44cab40ba6666d5232a77e0b405	http://dx.doi.org/10.6073/pasta/633be44cab40ba6666d5232a77e0b405
Nipigon	Satellite surface water temperatures	skin-derived bulk temperature	22:00-5:00	JAS	Air temperatures	JAS	Solar, longwave, and total radiation	Cloud cover	Summer mean surface water temperature calculations	siteID_201	GLTCvalues.csv	The Long Term Ecological Research Repository (LTER)	doi:10.6073/pasta/633be44cab40ba6666d5232a77e0b405	http://dx.doi.org/10.6073/pasta/633be44cab40ba6666d5232a77e0b405
Samsonvale	In situ water temperatures	0	continuous	JFM	Air temperatures	JFM	Solar, longwave, and total radiation	Cloud cover	Summer mean surface water temperature calculations	siteID_202	GLTCvalues.csv	The Long Term Ecological Research Repository (LTER)	doi:10.6073/pasta/633be44cab40ba6666d5232a77e0b405	http://dx.doi.org/10.6073/pasta/633be44cab40ba6666d5232a77e0b405
OkeechobeeL001	In situ water temperatures	0.5	9:00-12:00	JAS	Air temperatures	JAS	Solar, longwave, and total radiation	Cloud cover	Summer mean surface water temperature calculations	siteID_203	GLTCvalues.csv	The Long Term Ecological Research Repository (LTER)	doi:10.6073/pasta/633be44cab40ba6666d5232a77e0b405	http://dx.doi.org/10.6073/pasta/633be44cab40ba6666d5232a77e0b405
OkeechobeeL002	In situ water temperatures	0.5	9:00-12:00	JAS	Air temperatures	JAS	Solar, longwave, and total radiation	Cloud cover	Summer mean surface water temperature calculations	siteID_204	GLTCvalues.csv	The Long Term Ecological Research Repository (LTER)	doi:10.6073/pasta/633be44cab40ba6666d5232a77e0b405	http://dx.doi.org/10.6073/pasta/633be44cab40ba6666d5232a77e0b405
OkeechobeeL003	In situ water temperatures	0.5	9:00-12:00	JAS	Air temperatures	JAS	Solar, longwave, and total radiation	Cloud cover	Summer mean surface water temperature calculations	siteID_205	GLTCvalues.csv	The Long Term Ecological Research Repository (LTER)	doi:10.6073/pasta/633be44cab40ba6666d5232a77e0b405	http://dx.doi.org/10.6073/pasta/633be44cab40ba6666d5232a77e0b405
OkeechobeeL004	In situ water temperatures	0.5	9:00-12:00	JAS	Air temperatures	JAS	Solar, longwave, and total radiation	Cloud cover	Summer mean surface water temperature calculations	siteID_206	GLTCvalues.csv	The Long Term Ecological Research Repository (LTER)	doi:10.6073/pasta/633be44cab40ba6666d5232a77e0b405	http://dx.doi.org/10.6073/pasta/633be44cab40ba6666d5232a77e0b405
OkeechobeeL005	In situ water temperatures	0.5	9:00-12:00	JAS	Air temperatures	JAS	Solar, longwave, and total radiation	Cloud cover	Summer mean surface water temperature calculations	siteID_207	GLTCvalues.csv	The Long Term Ecological Research Repository (LTER)	doi:10.6073/pasta/633be44cab40ba6666d5232a77e0b405	http://dx.doi.org/10.6073/pasta/633be44cab40ba6666d5232a77e0b405
OkeechobeeL006	In situ water temperatures	0.5	9:00-12:00	JAS	Air temperatures	JAS	Solar, longwave, and total radiation	Cloud cover	Summer mean surface water temperature calculations	siteID_208	GLTCvalues.csv	The Long Term Ecological Research Repository (LTER)	doi:10.6073/pasta/633be44cab40ba6666d5232a77e0b405	http://dx.doi.org/10.6073/pasta/633be44cab40ba6666d5232a77e0b405
OkeechobeeL007	In situ water temperatures	0.5	9:00-12:00	JAS	Air temperatures	JAS	Solar, longwave, and total radiation	Cloud cover	Summer mean surface water temperature calculations	siteID_209	GLTCvalues.csv	The Long Term Ecological Research Repository (LTER)	doi:10.6073/pasta/633be44cab40ba6666d5232a77e0b405	http://dx.doi.org/10.6073/pasta/633be44cab40ba6666d5232a77e0b405
OkeechobeeL008	In situ water temperatures	0.5	9:00-12:00	JAS	Air temperatures	JAS	Solar, longwave, and total radiation	Cloud cover	Summer mean surface water temperature calculations	siteID_210	GLTCvalues.csv	The Long Term Ecological Research Repository (LTER)	doi:10.6073/pasta/633be44cab40ba6666d5232a77e0b405	http://dx.doi.org/10.6073/pasta/633be44cab40ba6666d5232a77e0b405
Onegh	Satellite surface water temperatures	skin-derived bulk temperature	22:00-5:00	JAS	Air temperatures	JAS	Solar, longwave, and total radiation	Cloud cover	Summer mean surface water temperature calculations	siteID_211	GLTCvalues.csv	The Long Term Ecological Research Repository (LTER)	doi:10.6073/pasta/633be44cab40ba6666d5232a77e0b405	http://dx.doi.org/10.6073/pasta/633be44cab40ba6666d5232a77e0b405
Oneida_Billington	In situ water temperatures	0	8:00-12:00	JAS	Air temperatures	JAS	Solar, longwave, and total radiation	Cloud cover	Summer mean surface water temperature calculations	siteID_212	GLTCvalues.csv	The Long Term Ecological Research Repository (LTER)	doi:10.6073/pasta/633be44cab40ba6666d5232a77e0b405	http://dx.doi.org/10.6073/pasta/633be44cab40ba6666d5232a77e0b405
Oneida_Buoy_109	In situ water temperatures	0	8:00-12:00	JAS	Air temperatures	JAS	Solar, longwave, and total radiation	Cloud cover	Summer mean surface water temperature calculations	siteID_213	GLTCvalues.csv	The Long Term Ecological Research Repository (LTER)	doi:10.6073/pasta/633be44cab40ba6666d5232a77e0b405	http://dx.doi.org/10.6073/pasta/633be44cab40ba6666d5232a77e0b405
Oneida_Buoy_117	In situ water temperatures	0	8:00-12:00	JAS	Air temperatures	JAS	Solar, longwave, and total radiation	Cloud cover	Summer mean surface water temperature calculations	siteID_214	GLTCvalues.csv	The Long Term Ecological Research Repository (LTER)	doi:10.6073/pasta/633be44cab40ba6666d5232a77e0b405	http://dx.doi.org/10.6073/pasta/633be44cab40ba6666d5232a77e0b405
Oneida_Buoy_123	In situ water temperatures	0	8:00-12:00	JAS	Air temperatures	JAS	Solar, longwave, and total radiation	Cloud cover	Summer mean surface water temperature calculations	siteID_215	GLTCvalues.csv	The Long Term Ecological Research Repository (LTER)	doi:10.6073/pasta/633be44cab40ba6666d5232a77e0b405	http://dx.doi.org/10.6073/pasta/633be44cab40ba6666d5232a77e0b405
Oneida_Buoy_125	In situ water temperatures	0	8:00-12:00	JAS	Air temperatures	JAS	Solar, longwave, and total radiation	Cloud cover	Summer mean surface water temperature calculations	siteID_216	GLTCvalues.csv	The Long Term Ecological Research Repository (LTER)	doi:10.6073/pasta/633be44cab40ba6666d5232a77e0b405	http://dx.doi.org/10.6073/pasta/633be44cab40ba6666d5232a77e0b405
Oneida_Buoy_127	In situ water temperatures	0	8:00-12:00	JAS	Air temperatures	JAS	Solar, longwave, and total radiation	Cloud cover	Summer mean surface water temperature calculations	siteID_217	GLTCvalues.csv	The Long Term Ecological Research Repository (LTER)	doi:10.6073/pasta/633be44cab40ba6666d5232a77e0b405	http://dx.doi.org/10.6073/pasta/633be44cab40ba6666d5232a77e0b405
Oneida_Shackelton_Point	In situ water temperatures	0	8:00-12:00	JAS	Air temperatures	JAS	Solar, longwave, and total radiation	Cloud cover	Summer mean surface water temperature calculations	siteID_218	GLTCvalues.csv	The Long Term Ecological Research Repository (LTER)	doi:10.6073/pasta/633be44cab40ba6666d5232a77e0b405	http://dx.doi.org/10.6073/pasta/633be44cab40ba6666d5232a77e0b405
Oneida_Three_Mile_Bay	In situ water temperatures	0	8:00-12:00	JAS	Air temperatures	JAS	Solar, longwave, and total radiation	Cloud cover	Summer mean surface water temperature calculations	siteID_219	GLTCvalues.csv	The Long Term Ecological Research Repository (LTER)	doi:10.6073/pasta/633be44cab40ba6666d5232a77e0b405	http://dx.doi.org/10.6073/pasta/633be44cab40ba6666d5232a77e0b405
Ontario Center	Satellite surface water temperatures	skin-derived bulk temperature	22:00-5:00	JAS	Air temperatures	JAS	Solar, longwave, and total radiation	Cloud cover	Summer mean surface water temperature calculations	siteID_220	GLTCvalues.csv	The Long Term Ecological Research Repository (LTER)	doi:10.6073/pasta/633be44cab40ba6666d5232a77e0b405	http://dx.doi.org/10.6073/pasta/633be44cab40ba6666d5232a77e0b405
Orange	In situ water temperatures	0	9:00-12:00	JAS	Air temperatures	JAS	Solar, longwave, and total radiation	Cloud cover	Summer mean surface water temperature calculations	siteID_221	GLTCvalues.csv	The Long Term Ecological Research Repository (LTER)	doi:10.6073/pasta/633be44cab40ba6666d5232a77e0b405	http://dx.doi.org/10.6073/pasta/633be44cab40ba6666d5232a77e0b405
Orta	In situ water temperatures	0	10:00-12:00	JAS	Air temperatures	JAS	Solar, longwave, and total radiation	Cloud cover	Summer mean surface water temperature calculations	siteID_222	GLTCvalues.csv	The Long Term Ecological Research Repository (LTER)	doi:10.6073/pasta/633be44cab40ba6666d5232a77e0b405	http://dx.doi.org/10.6073/pasta/633be44cab40ba6666d5232a77e0b405
Ovre Skarjon	In situ water temperatures	0	9:00-11:00	JAS	Air temperatures	JAS	Solar, longwave, and total radiation	Cloud cover	Summer mean surface water temperature calculations	siteID_223	GLTCvalues.csv	The Long Term Ecological Research Repository (LTER)	doi:10.6073/pasta/633be44cab40ba6666d5232a77e0b405	http://dx.doi.org/10.6073/pasta/633be44cab40ba6666d5232a77e0b405
Paajarvi Lamni	In situ water temperatures	0	8:00-16:00	JAS	Air temperatures	JAS	Solar, longwave, and total radiation	Cloud cover	Summer mean surface water temperature calculations	siteID_224	GLTCvalues.csv	The Long Term Ecological Research Repository (LTER)	doi:10.6073/pasta/633be44cab40ba6666d5232a77e0b405	http://dx.doi.org/10.6073/pasta/633be44cab40ba6666d5232a77e0b405
Paijanne	In situ water temperatures	0	08:00	JAS	Air temperatures	JAS	Solar, longwave, and total radiation	Cloud cover	Summer mean surface water temperature calculations	siteID_225	GLTCvalues.csv	The Long Term Ecological Research Repository (LTER)	doi:10.6073/pasta/633be44cab40ba6666d5232a77e0b405	http://dx.doi.org/10.6073/pasta/633be44cab40ba6666d5232a77e0b405
Peipsi Mehikoorma	In situ water temperatures	0	8:00-20:00	JAS	Air temperatures	JAS	Solar, longwave, and total radiation	Cloud cover	Summer mean surface water temperature calculations	siteID_226	GLTCvalues.csv	The Long Term Ecological Research Repository (LTER)	doi:10.6073/pasta/633be44cab40ba6666d5232a77e0b405	http://dx.doi.org/10.6073/pasta/633be44cab40ba6666d5232a77e0b405
Peipsi Mustvee	In situ water temperatures	0	8:00-20:00	JAS	Air temperatures	JAS	Solar, longwave, and total radiation	Cloud cover	Summer mean surface water temperature calculations	siteID_227	GLTCvalues.csv	The Long Term Ecological Research Repository (LTER)	doi:10.6073/pasta/633be44cab40ba6666d5232a77e0b405	http://dx.doi.org/10.6073/pasta/633be44cab40ba6666d5232a77e0b405
Peipsi Praaga	In situ water temperatures	0	8:00-20:00	JAS	Air temperatures	JAS	Solar, longwave, and total radiation	Cloud cover	Summer mean surface water temperature calculations	siteID_228	GLTCvalues.csv	The Long Term Ecological Research Repository (LTER)	doi:10.6073/pasta/633be44cab40ba6666d5232a77e0b405	http://dx.doi.org/10.6073/pasta/633be44cab40ba6666d5232a77e0b405
Pepacton	In situ water temperatures	1	9:00-14:00	JAS	Air temperatures	JAS	Solar, longwave, and total radiation	Cloud cover	Summer mean surface water temperature calculations	siteID_229	GLTCvalues.csv	The Long Term Ecological Research Repository (LTER)	doi:10.6073/pasta/633be44cab40ba6666d5232a77e0b405	http://dx.doi.org/10.6073/pasta/633be44cab40ba6666d5232a77e0b405
PeterPond	Satellite surface water temperatures	skin-derived bulk temperature	22:00-5:00	JAS	Air temperatures	JAS	Solar, longwave, and total radiation	Cloud cover	Summer mean surface water temperature calculations	siteID_230	GLTCvalues.csv	The Long Term Ecological Research Repository (LTER)	doi:10.6073/pasta/633be44cab40ba6666d5232a77e0b405	http://dx.doi.org/10.6073/pasta/633be44cab40ba6666d5232a77e0b405
Pielavesi	In situ water temperatures	0	08:00	JAS	Air temperatures	JAS	Solar, longwave, and total radiation	Cloud cover	Summer mean surface water temperature calculations	siteID_231	GLTCvalues.csv	The Long Term Ecological Research Repository (LTER)	doi:10.6073/pasta/633be44cab40ba6666d5232a77e0b405	http://dx.doi.org/10.6073/pasta/633be44cab40ba6666d5232a77e0b405
Pielinen	In situ water temperatures	0	08:00	JAS	Air temperatures	JAS	Solar, longwave, and total radiation	Cloud cover	Summer mean surface water temperature calculations	siteID_232	GLTCvalues.csv	The Long Term Ecological Research Repository (LTER)	doi:10.6073/pasta/633be44cab40ba6666d5232a77e0b405	http://dx.doi.org/10.6073/pasta/633be44cab40ba6666d5232a77e0b405
Plastic	In situ water temperatures	0.1	10:00-14:00	JAS	Air temperatures	JAS	Solar, longwave, and total radiation	Cloud cover	Summer mean surface water temperature calculations	siteID_233	GLTCvalues.csv	The Long Term Ecological Research Repository (LTER)	doi:10.6073/pasta/633be44cab40ba6666d5232a77e0b405	http://dx.doi.org/10.6073/pasta/633be44cab40ba6666d5232a77e0b405
Plusssee	In situ water temperatures	0	8:00-16:00	JAS	Air temperatures	JAS	Solar, longwave, and total radiation	Cloud cover	Summer mean surface water temperature calculations	siteID_234	GLTCvalues.csv	The Long Term Ecological Research Repository (LTER)	doi:10.6073/pasta/633be44cab40ba6666d5232a77e0b405	http://dx.doi.org/10.6073/pasta/633be44cab40ba6666d5232a77e0b405
Poinsett	In situ water temperatures	0	9:00-12:00	JAS	Air temperatures	JAS	Solar, longwave, and total radiation	Cloud cover	Summer mean surface water temperature calculations	siteID_235	GLTCvalues.csv	The Long Term Ecological Research Repository (LTER)	doi:10.6073/pasta/633be44cab40ba6666d5232a77e0b405	http://dx.doi.org/10.6073/pasta/633be44cab40ba6666d5232a77e0b405
Poopo	Satellite surface water temperatures	skin-derived bulk temperature	22:00-5:00	JAS	Air temperatures	JAS	Solar, longwave, and total radiation	Cloud cover	Summer mean surface water temperature calculations	siteID_236	GLTCvalues.csv	The Long Term Ecological Research Repository (LTER)	doi:10.6073/pasta/633be44cab40ba6666d5232a77e0b405	http://dx.doi.org/10.6073/pasta/633be44cab40ba6666d5232a77e0b405
Pyhaselka Kaskesniemi	In situ water temperatures	1	9:00-21:00	JAS	Air temperatures	JAS	Solar, longwave, and total radiation	Cloud cover	Summer mean surface water temperature calculations	siteID_237	GLTCvalues.csv	The Long Term Ecological Research Repository (LTER)	doi:10.6073/pasta/633be44cab40ba6666d5232a77e0b405	http://dx.doi.org/10.6073/pasta/633be44cab40ba6666d5232a77e0b405
Pyhaselka Kokonluoto	In situ water temperatures	1	9:00-21:00	JAS	Air temperatures	JAS	Solar, longwave, and total radiation	Cloud cover	Summer mean surface water temperature calculations	siteID_238	GLTCvalues.csv	The Long Term Ecological Research Repository (LTER)	doi:10.6073/pasta/633be44cab40ba6666d5232a77e0b405	http://dx.doi.org/10.6073/pasta/633be44cab40ba6666d5232a77e0b405
Pyhaselka Noljakansaaret	In situ water temperatures	1	9:00-21:00	JAS	Air temperatures	JAS	Solar, longwave, and total radiation	Cloud cover	Summer mean surface water temperature calculations	siteID_239	GLTCvalues.csv	The Long Term Ecological Research Repository (LTER)	doi:10.6073/pasta/633be44cab40ba6666d5232a77e0b405	http://dx.doi.org/10.6073/pasta/633be44cab40ba6666d5232a77e0b405
Pyhaselka Pyhasaari	In situ water temperatures	1	9:00-21:00	JAS	Air temperatures	JAS	Solar, longwave, and total radiation	Cloud cover	Summer mean surface water temperature calculations	siteID_240	GLTCvalues.csv	The Long Term Ecological Research Repository (LTER)	doi:10.6073/pasta/633be44cab40ba6666d5232a77e0b405	http://dx.doi.org/10.6073/pasta/633be44cab40ba6666d5232a77e0b405
Pyramid Lake	Satellite surface water temperatures	skin-derived bulk temperature	22:00-5:00	JAS	Air temperatures	JAS	Solar, longwave, and total radiation	Cloud cover	Summer mean surface water temperature calculations	siteID_241	GLTCvalues.csv	The Long Term Ecological Research Repository (LTER)	doi:10.6073/pasta/633be44cab40ba6666d5232a77e0b405	http://dx.doi.org/10.6073/pasta/633be44cab40ba6666d5232a77e0b405
Qinghai	Satellite surface water temperatures	skin-derived bulk temperature	22:00-5:00	JAS	Air temperatures	JAS	Solar, longwave, and total radiation	Cloud cover	Summer mean surface water temperature calculations	siteID_242	GLTCvalues.csv	The Long Term Ecological Research Repository (LTER)	doi:10.6073/pasta/633be44cab40ba6666d5232a77e0b405	http://dx.doi.org/10.6073/pasta/633be44cab40ba6666d5232a77e0b405
Razelm	Satellite surface water temperatures	skin-derived bulk temperature	22:00-5:00	JAS	Air temperatures	JAS	Solar, longwave, and total radiation	Cloud cover	Summer mean surface water temperature calculations	siteID_243	GLTCvalues.csv	The Long Term Ecological Research Repository (LTER)	doi:10.6073/pasta/633be44cab40ba6666d5232a77e0b405	http://dx.doi.org/10.6073/pasta/633be44cab40ba6666d5232a77e0b405
Red Chalk East	In situ water temperatures	0.1	10:00-14:00	JAS	Air temperatures	JAS	Solar, longwave, and total radiation	Cloud cover	Summer mean surface water temperature calculations	siteID_244	GLTCvalues.csv	The Long Term Ecological Research Repository (LTER)	doi:10.6073/pasta/633be44cab40ba6666d5232a77e0b405	http://dx.doi.org/10.6073/pasta/633be44cab40ba6666d5232a77e0b405
Red Chalk Main	In situ water temperatures	0.1	10:00-14:00	JAS	Air temperatures	JAS	Solar, longwave, and total radiation	Cloud cover	Summer mean surface water temperature calculations	siteID_245	GLTCvalues.csv	The Long Term Ecological Research Repository (LTER)	doi:10.6073/pasta/633be44cab40ba6666d5232a77e0b405	http://dx.doi.org/10.6073/pasta/633be44cab40ba6666d5232a77e0b405
Reindeer	Satellite surface water temperatures	skin-derived bulk temperature	22:00-5:00	JAS	Air temperatures	JAS	Solar, longwave, and total radiation	Cloud cover	Summer mean surface water temperature calculations	siteID_246	GLTCvalues.csv	The Long Term Ecological Research Repository (LTER)	doi:10.6073/pasta/633be44cab40ba6666d5232a77e0b405	http://dx.doi.org/10.6073/pasta/633be44cab40ba6666d5232a77e0b405
Remmarsjon	In situ water temperatures	0	9:00-11:00	JAS	Air temperatures	JAS	Solar, longwave, and total radiation	Cloud cover	Summer mean surface water temperature calculations	siteID_247	GLTCvalues.csv	The Long Term Ecological Research Repository (LTER)	doi:10.6073/pasta/633be44cab40ba6666d5232a77e0b405	http://dx.doi.org/10.6073/pasta/633be44cab40ba6666d5232a77e0b405
Rondout	In situ water temperatures	1	9:00-14:00	JAS	Air temperatures	JAS	Solar, longwave, and total radiation	Cloud cover	Summer mean surface water temperature calculations	siteID_248	GLTCvalues.csv	The Long Term Ecological Research Repository (LTER)	doi:10.6073/pasta/633be44cab40ba6666d5232a77e0b405	http://dx.doi.org/10.6073/pasta/633be44cab40ba6666d5232a77e0b405
Rotehogstjarnen	In situ water temperatures	0	9:00-11:00	JAS	Air temperatures	JAS	Solar, longwave, and total radiation	Cloud cover	Summer mean surface water temperature calculations	siteID_249	GLTCvalues.csv	The Long Term Ecological Research Repository (LTER)	doi:10.6073/pasta/633be44cab40ba6666d5232a77e0b405	http://dx.doi.org/10.6073/pasta/633be44cab40ba6666d5232a77e0b405
Rotorua	In situ water temperatures	0	8:00-16:00	JFM	Air temperatures	JFM	Solar, longwave, and total radiation	Cloud cover	Summer mean surface water temperature calculations	siteID_250	GLTCvalues.csv	The Long Term Ecological Research Repository (LTER)	doi:10.6073/pasta/633be44cab40ba6666d5232a77e0b405	http://dx.doi.org/10.6073/pasta/633be44cab40ba6666d5232a77e0b405
Rukwa	Satellite surface water temperatures	skin-derived bulk temperature	22:00-5:00	JAS	Air temperatures	JAS	Solar, longwave, and total radiation	Cloud cover	Summer mean surface water temperature calculations	siteID_251	GLTCvalues.csv	The Long Term Ecological Research Repository (LTER)	doi:10.6073/pasta/633be44cab40ba6666d5232a77e0b405	http://dx.doi.org/10.6073/pasta/633be44cab40ba6666d5232a77e0b405
Rukwa 1	Satellite surface water temperatures	skin-derived bulk temperature	22:00-5:00	JAS	Air temperatures	JAS	Solar, longwave, and total radiation	Cloud cover	Summer mean surface water temperature calculations	siteID_252	GLTCvalues.csv	The Long Term Ecological Research Repository (LTER)	doi:10.6073/pasta/633be44cab40ba6666d5232a77e0b405	http://dx.doi.org/10.6073/pasta/633be44cab40ba6666d5232a77e0b405
Rybinkskoye	Satellite surface water temperatures	skin-derived bulk temperature	22:00-5:00	JAS	Air temperatures	JAS	Solar, longwave, and total radiation	Cloud cover	Summer mean surface water temperature calculations	siteID_253	GLTCvalues.csv	The Long Term Ecological Research Repository (LTER)	doi:10.6073/pasta/633be44cab40ba6666d5232a77e0b405	http://dx.doi.org/10.6073/pasta/633be44cab40ba6666d5232a77e0b405
Saimaa	In situ water temperatures	0	08:00	JAS	Air temperatures	JAS	Solar, longwave, and total radiation	Cloud cover	Summer mean surface water temperature calculations	siteID_254	GLTCvalues.csv	The Long Term Ecological Research Repository (LTER)	doi:10.6073/pasta/633be44cab40ba6666d5232a77e0b405	http://dx.doi.org/10.6073/pasta/633be44cab40ba6666d5232a77e0b405
Saint Clair	Satellite surface water temperatures	skin-derived bulk temperature	22:00-5:00	JAS	Air temperatures	JAS	Solar, longwave, and total radiation	Cloud cover	Summer mean surface water temperature calculations	siteID_255	GLTCvalues.csv	The Long Term Ecological Research Repository (LTER)	doi:10.6073/pasta/633be44cab40ba6666d5232a77e0b405	http://dx.doi.org/10.6073/pasta/633be44cab40ba6666d5232a77e0b405
Salton Sea Center	Satellite surface water temperatures	skin-derived bulk temperature	22:00-5:00	JAS	Air temperatures	JAS	Solar, longwave, and total radiation	Cloud cover	Summer mean surface water temperature calculations	siteID_256	GLTCvalues.csv	The Long Term Ecological Research Repository (LTER)	doi:10.6073/pasta/633be44cab40ba6666d5232a77e0b405	http://dx.doi.org/10.6073/pasta/633be44cab40ba6666d5232a77e0b405
Salton Sea SS1	Satellite surface water temperatures	skin-derived bulk temperature	22:00-5:00	JAS	Air temperatures	JAS	Solar, longwave, and total radiation	Cloud cover	Summer mean surface water temperature calculations	siteID_257	GLTCvalues.csv	The Long Term Ecological Research Repository (LTER)	doi:10.6073/pasta/633be44cab40ba6666d5232a77e0b405	http://dx.doi.org/10.6073/pasta/633be44cab40ba6666d5232a77e0b405
Sans Chambre	In situ water temperatures	0	9:00-14:00	JAS	Air temperatures	JAS	Solar, longwave, and total radiation	Cloud cover	Summer mean surface water temperature calculations	siteID_258	GLTCvalues.csv	The Long Term Ecological Research Repository (LTER)	doi:10.6073/pasta/633be44cab40ba6666d5232a77e0b405	http://dx.doi.org/10.6073/pasta/633be44cab40ba6666d5232a77e0b405
Sarykamyshskoye	Satellite surface water temperatures	skin-derived bulk temperature	22:00-5:00	JAS	Air temperatures	JAS	Solar, longwave, and total radiation	Cloud cover	Summer mean surface water temperature calculations	siteID_259	GLTCvalues.csv	The Long Term Ecological Research Repository (LTER)	doi:10.6073/pasta/633be44cab40ba6666d5232a77e0b405	http://dx.doi.org/10.6073/pasta/633be44cab40ba6666d5232a77e0b405
Sasykkol	Satellite surface water temperatures	skin-derived bulk temperature	22:00-5:00	JAS	Air temperatures	JAS	Solar, longwave, and total radiation	Cloud cover	Summer mean surface water temperature calculations	siteID_260	GLTCvalues.csv	The Long Term Ecological Research Repository (LTER)	doi:10.6073/pasta/633be44cab40ba6666d5232a77e0b405	http://dx.doi.org/10.6073/pasta/633be44cab40ba6666d5232a77e0b405
Schoharie	In situ water temperatures	1	9:00-14:00	JAS	Air temperatures	JAS	Solar, longwave, and total radiation	Cloud cover	Summer mean surface water temperature calculations	siteID_261	GLTCvalues.csv	The Long Term Ecological Research Repository (LTER)	doi:10.6073/pasta/633be44cab40ba6666d5232a77e0b405	http://dx.doi.org/10.6073/pasta/633be44cab40ba6666d5232a77e0b405
Se lin	Satellite surface water temperatures	skin-derived bulk temperature	22:00-5:00	JAS	Air temperatures	JAS	Solar, longwave, and total radiation	Cloud cover	Summer mean surface water temperature calculations	siteID_262	GLTCvalues.csv	The Long Term Ecological Research Repository (LTER)	doi:10.6073/pasta/633be44cab40ba6666d5232a77e0b405	http://dx.doi.org/10.6073/pasta/633be44cab40ba6666d5232a77e0b405
Segozero	Satellite surface water temperatures	skin-derived bulk temperature	22:00-5:00	JAS	Air temperatures	JAS	Solar, longwave, and total radiation	Cloud cover	Summer mean surface water temperature calculations	siteID_263	GLTCvalues.csv	The Long Term Ecological Research Repository (LTER)	doi:10.6073/pasta/633be44cab40ba6666d5232a77e0b405	http://dx.doi.org/10.6073/pasta/633be44cab40ba6666d5232a77e0b405
Selawik Lake	Satellite surface water temperatures	skin-derived bulk temperature	22:00-5:00	JAS	Air temperatures	JAS	Solar, longwave, and total radiation	Cloud cover	Summer mean surface water temperature calculations	siteID_264	GLTCvalues.csv	The Long Term Ecological Research Repository (LTER)	doi:10.6073/pasta/633be44cab40ba6666d5232a77e0b405	http://dx.doi.org/10.6073/pasta/633be44cab40ba6666d5232a77e0b405
Sevan	Satellite surface water temperatures	skin-derived bulk temperature	22:00-5:00	JAS	Air temperatures	JAS	Solar, longwave, and total radiation	Cloud cover	Summer mean surface water temperature calculations	siteID_265	GLTCvalues.csv	The Long Term Ecological Research Repository (LTER)	doi:10.6073/pasta/633be44cab40ba6666d5232a77e0b405	http://dx.doi.org/10.6073/pasta/633be44cab40ba6666d5232a77e0b405
Silvan	In situ water temperatures	0	8:00-12:00	JFM	Air temperatures	JFM	Solar, longwave, and total radiation	Cloud cover	Summer mean surface water temperature calculations	siteID_266	GLTCvalues.csv	The Long Term Ecological Research Repository (LTER)	doi:10.6073/pasta/633be44cab40ba6666d5232a77e0b405	http://dx.doi.org/10.6073/pasta/633be44cab40ba6666d5232a77e0b405
Simcoe	Satellite surface water temperatures	skin-derived bulk temperature	22:00-5:00	JAS	Air temperatures	JAS	Solar, longwave, and total radiation	Cloud cover	Summer mean surface water temperature calculations	siteID_267	GLTCvalues.csv	The Long Term Ecological Research Repository (LTER)	doi:10.6073/pasta/633be44cab40ba6666d5232a77e0b405	http://dx.doi.org/10.6073/pasta/633be44cab40ba6666d5232a77e0b405
Skargolen	In situ water temperatures	0	9:00-11:00	JAS	Air temperatures	JAS	Solar, longwave, and total radiation	Cloud cover	Summer mean surface water temperature calculations	siteID_268	GLTCvalues.csv	The Long Term Ecological Research Repository (LTER)	doi:10.6073/pasta/633be44cab40ba6666d5232a77e0b405	http://dx.doi.org/10.6073/pasta/633be44cab40ba6666d5232a77e0b405
Sky Pond	In situ water temperatures	0	13:00-15:00	JAS	Air temperatures	JAS	Solar, longwave, and total radiation	Cloud cover	Summer mean surface water temperature calculations	siteID_269	GLTCvalues.csv	The Long Term Ecological Research Repository (LTER)	doi:10.6073/pasta/633be44cab40ba6666d5232a77e0b405	http://dx.doi.org/10.6073/pasta/633be44cab40ba6666d5232a77e0b405
Smallwood	Satellite surface water temperatures	skin-derived bulk temperature	22:00-5:00	JAS	Air temperatures	JAS	Solar, longwave, and total radiation	Cloud cover	Summer mean surface water temperature calculations	siteID_270	GLTCvalues.csv	The Long Term Ecological Research Repository (LTER)	doi:10.6073/pasta/633be44cab40ba6666d5232a77e0b405	http://dx.doi.org/10.6073/pasta/633be44cab40ba6666d5232a77e0b405
Songkhla Lake	Satellite surface water temperatures	skin-derived bulk temperature	22:00-5:00	JFM	Air temperatures	JFM	Solar, longwave, and total radiation	Cloud cover	Summer mean surface water temperature calculations	siteID_271	GLTCvalues.csv	The Long Term Ecological Research Repository (LTER)	doi:10.6073/pasta/633be44cab40ba6666d5232a77e0b405	http://dx.doi.org/10.6073/pasta/633be44cab40ba6666d5232a77e0b405
South Para Reservoir	In situ water temperatures	10	8:00-12:00	JFM	Air temperatures	JFM	Solar, longwave, and total radiation	Cloud cover	Summer mean surface water temperature calculations	siteID_272	GLTCvalues.csv	The Long Term Ecological Research Repository (LTER)	doi:10.6073/pasta/633be44cab40ba6666d5232a77e0b405	http://dx.doi.org/10.6073/pasta/633be44cab40ba6666d5232a77e0b405
Sparkling	In situ water temperatures	0	9:00-15:00	JAS	Air temperatures	JAS	Solar, longwave, and total radiation	Cloud cover	Summer mean surface water temperature calculations	siteID_273	GLTCvalues.csv	The Long Term Ecological Research Repository (LTER)	doi:10.6073/pasta/633be44cab40ba6666d5232a77e0b405	http://dx.doi.org/10.6073/pasta/633be44cab40ba6666d5232a77e0b405
St Skarsjon	In situ water temperatures	0	9:00-11:00	JAS	Air temperatures	JAS	Solar, longwave, and total radiation	Cloud cover	Summer mean surface water temperature calculations	siteID_274	GLTCvalues.csv	The Long Term Ecological Research Repository (LTER)	doi:10.6073/pasta/633be44cab40ba6666d5232a77e0b405	http://dx.doi.org/10.6073/pasta/633be44cab40ba6666d5232a77e0b405
St Jean	Satellite surface water temperatures	skin-derived bulk temperature	22:00-5:00	JAS	Air temperatures	JAS	Solar, longwave, and total radiation	Cloud cover	Summer mean surface water temperature calculations	siteID_275	GLTCvalues.csv	The Long Term Ecological Research Repository (LTER)	doi:10.6073/pasta/633be44cab40ba6666d5232a77e0b405	http://dx.doi.org/10.6073/pasta/633be44cab40ba6666d5232a77e0b405
Stechlinsee	In situ water temperatures	0	10:00-12:00	JAS	Air temperatures	JAS	Solar, longwave, and total radiation	Cloud cover	Summer mean surface water temperature calculations	siteID_276	GLTCvalues.csv	The Long Term Ecological Research Repository (LTER)	doi:10.6073/pasta/633be44cab40ba6666d5232a77e0b405	http://dx.doi.org/10.6073/pasta/633be44cab40ba6666d5232a77e0b405
Stensjon	In situ water temperatures	0	9:00-11:00	JAS	Air temperatures	JAS	Solar, longwave, and total radiation	Cloud cover	Summer mean surface water temperature calculations	siteID_277	GLTCvalues.csv	The Long Term Ecological Research Repository (LTER)	doi:10.6073/pasta/633be44cab40ba6666d5232a77e0b405	http://dx.doi.org/10.6073/pasta/633be44cab40ba6666d5232a77e0b405
Stora Envattern	In situ water temperatures	0	9:00-11:00	JAS	Air temperatures	JAS	Solar, longwave, and total radiation	Cloud cover	Summer mean surface water temperature calculations	siteID_278	GLTCvalues.csv	The Long Term Ecological Research Repository (LTER)	doi:10.6073/pasta/633be44cab40ba6666d5232a77e0b405	http://dx.doi.org/10.6073/pasta/633be44cab40ba6666d5232a77e0b405
Sugarloaf	In situ water temperatures	0	8:00-12:00	JFM	Air temperatures	JFM	Solar, longwave, and total radiation	Cloud cover	Summer mean surface water temperature calculations	siteID_279	GLTCvalues.csv	The Long Term Ecological Research Repository (LTER)	doi:10.6073/pasta/633be44cab40ba6666d5232a77e0b405	http://dx.doi.org/10.6073/pasta/633be44cab40ba6666d5232a77e0b405
Superior B45001	In situ water temperatures	0	continuous	JAS	Air temperatures	JAS	Solar, longwave, and total radiation	Cloud cover	Summer mean surface water temperature calculations	siteID_280	GLTCvalues.csv	The Long Term Ecological Research Repository (LTER)	doi:10.6073/pasta/633be44cab40ba6666d5232a77e0b405	http://dx.doi.org/10.6073/pasta/633be44cab40ba6666d5232a77e0b405
Superior B45004	In situ water temperatures	0	continuous	JAS	Air temperatures	JAS	Solar, longwave, and total radiation	Cloud cover	Summer mean surface water temperature calculations	siteID_281	GLTCvalues.csv	The Long Term Ecological Research Repository (LTER)	doi:10.6073/pasta/633be44cab40ba6666d5232a77e0b405	http://dx.doi.org/10.6073/pasta/633be44cab40ba6666d5232a77e0b405
Superior B45006	In situ water temperatures	0	continuous	JAS	Air temperatures	JAS	Solar, longwave, and total radiation	Cloud cover	Summer mean surface water temperature calculations	siteID_282	GLTCvalues.csv	The Long Term Ecological Research Repository (LTER)	doi:10.6073/pasta/633be44cab40ba6666d5232a77e0b405	http://dx.doi.org/10.6073/pasta/633be44cab40ba6666d5232a77e0b405
Superior Center	Satellite surface water temperatures	skin-derived bulk temperature	22:00-5:00	JAS	Air temperatures	JAS	Solar, longwave, and total radiation	Cloud cover	Summer mean surface water temperature calculations	siteID_283	GLTCvalues.csv	The Long Term Ecological Research Repository (LTER)	doi:10.6073/pasta/633be44cab40ba6666d5232a77e0b405	http://dx.doi.org/10.6073/pasta/633be44cab40ba6666d5232a77e0b405
Swan	In situ water temperatures	0	9:00-14:00	JAS	Air temperatures	JAS	Solar, longwave, and total radiation	Cloud cover	Summer mean surface water temperature calculations	siteID_284	GLTCvalues.csv	The Long Term Ecological Research Repository (LTER)	doi:10.6073/pasta/633be44cab40ba6666d5232a77e0b405	http://dx.doi.org/10.6073/pasta/633be44cab40ba6666d5232a77e0b405
Tahoe Index	In situ water temperatures	0	10:00	JAS	Air temperatures	JAS	Solar, longwave, and total radiation	Cloud cover	Summer mean surface water temperature calculations	siteID_285	GLTCvalues.csv	The Long Term Ecological Research Repository (LTER)	doi:10.6073/pasta/633be44cab40ba6666d5232a77e0b405	http://dx.doi.org/10.6073/pasta/633be44cab40ba6666d5232a77e0b405
Tahoe Mid Lake	In situ water temperatures	0	10:00	JAS	Air temperatures	JAS	Solar, longwave, and total radiation	Cloud cover	Summer mean surface water temperature calculations	siteID_286	GLTCvalues.csv	The Long Term Ecological Research Repository (LTER)	doi:10.6073/pasta/633be44cab40ba6666d5232a77e0b405	http://dx.doi.org/10.6073/pasta/633be44cab40ba6666d5232a77e0b405
Tahoe TB1	Satellite surface water temperatures	skin-derived bulk temperature	22:00-5:00	JAS	Air temperatures	JAS	Solar, longwave, and total radiation	Cloud cover	Summer mean surface water temperature calculations	siteID_287	GLTCvalues.csv	The Long Term Ecological Research Repository (LTER)	doi:10.6073/pasta/633be44cab40ba6666d5232a77e0b405	http://dx.doi.org/10.6073/pasta/633be44cab40ba6666d5232a77e0b405
Tahoe TB2	Satellite surface water temperatures	skin-derived bulk temperature	22:00-5:00	JAS	Air temperatures	JAS	Solar, longwave, and total radiation	Cloud cover	Summer mean surface water temperature calculations	siteID_288	GLTCvalues.csv	The Long Term Ecological Research Repository (LTER)	doi:10.6073/pasta/633be44cab40ba6666d5232a77e0b405	http://dx.doi.org/10.6073/pasta/633be44cab40ba6666d5232a77e0b405
Tahoe TB3	Satellite surface water temperatures	skin-derived bulk temperature	22:00-5:00	JAS	Air temperatures	JAS	Solar, longwave, and total radiation	Cloud cover	Summer mean surface water temperature calculations	siteID_289	GLTCvalues.csv	The Long Term Ecological Research Repository (LTER)	doi:10.6073/pasta/633be44cab40ba6666d5232a77e0b405	http://dx.doi.org/10.6073/pasta/633be44cab40ba6666d5232a77e0b405
Tahoe TB4	Satellite surface water temperatures	skin-derived bulk temperature	22:00-5:00	JAS	Air temperatures	JAS	Solar, longwave, and total radiation	Cloud cover	Summer mean surface water temperature calculations	siteID_290	GLTCvalues.csv	The Long Term Ecological Research Repository (LTER)	doi:10.6073/pasta/633be44cab40ba6666d5232a77e0b405	http://dx.doi.org/10.6073/pasta/633be44cab40ba6666d5232a77e0b405
Taihu B1	In situ water temperatures	0.5	7:30-11:00	JAS	Air temperatures	JAS	Solar, longwave, and total radiation	Cloud cover	Summer mean surface water temperature calculations	siteID_291	GLTCvalues.csv	The Long Term Ecological Research Repository (LTER)	doi:10.6073/pasta/633be44cab40ba6666d5232a77e0b405	http://dx.doi.org/10.6073/pasta/633be44cab40ba6666d5232a77e0b405
Taihu B2	In situ water temperatures	0.5	7:30-11:00	JAS	Air temperatures	JAS	Solar, longwave, and total radiation	Cloud cover	Summer mean surface water temperature calculations	siteID_292	GLTCvalues.csv	The Long Term Ecological Research Repository (LTER)	doi:10.6073/pasta/633be44cab40ba6666d5232a77e0b405	http://dx.doi.org/10.6073/pasta/633be44cab40ba6666d5232a77e0b405
Taihu C7	In situ water temperatures	0.5	7:30-11:00	JAS	Air temperatures	JAS	Solar, longwave, and total radiation	Cloud cover	Summer mean surface water temperature calculations	siteID_293	GLTCvalues.csv	The Long Term Ecological Research Repository (LTER)	doi:10.6073/pasta/633be44cab40ba6666d5232a77e0b405	http://dx.doi.org/10.6073/pasta/633be44cab40ba6666d5232a77e0b405
Taihu C8	In situ water temperatures	0.5	7:30-11:00	JAS	Air temperatures	JAS	Solar, longwave, and total radiation	Cloud cover	Summer mean surface water temperature calculations	siteID_294	GLTCvalues.csv	The Long Term Ecological Research Repository (LTER)	doi:10.6073/pasta/633be44cab40ba6666d5232a77e0b405	http://dx.doi.org/10.6073/pasta/633be44cab40ba6666d5232a77e0b405
Tana	Satellite surface water temperatures	skin-derived bulk temperature	22:00-5:00	JFM	Air temperatures	JFM	Solar, longwave, and total radiation	Cloud cover	Summer mean surface water temperature calculations	siteID_295	GLTCvalues.csv	The Long Term Ecological Research Repository (LTER)	doi:10.6073/pasta/633be44cab40ba6666d5232a77e0b405	http://dx.doi.org/10.6073/pasta/633be44cab40ba6666d5232a77e0b405
Tanganyika	In situ water temperatures	0	10:00-12:00	JAS	Air temperatures	JAS	Solar, longwave, and total radiation	Cloud cover	Summer mean surface water temperature calculations	siteID_296	GLTCvalues.csv	The Long Term Ecological Research Repository (LTER)	doi:10.6073/pasta/633be44cab40ba6666d5232a77e0b405	http://dx.doi.org/10.6073/pasta/633be44cab40ba6666d5232a77e0b405
Tarawera	In situ water temperatures	0.2	11:00	JFM	Air temperatures	JFM	Solar, longwave, and total radiation	Cloud cover	Summer mean surface water temperature calculations	siteID_297	GLTCvalues.csv	The Long Term Ecological Research Repository (LTER)	doi:10.6073/pasta/633be44cab40ba6666d5232a77e0b405	http://dx.doi.org/10.6073/pasta/633be44cab40ba6666d5232a77e0b405
Taupo	In situ water temperatures	1	11:00	JFM	Air temperatures	JFM	Solar, longwave, and total radiation	Cloud cover	Summer mean surface water temperature calculations	siteID_298	GLTCvalues.csv	The Long Term Ecological Research Repository (LTER)	doi:10.6073/pasta/633be44cab40ba6666d5232a77e0b405	http://dx.doi.org/10.6073/pasta/633be44cab40ba6666d5232a77e0b405
Taymyr	Satellite surface water temperatures	skin-derived bulk temperature	22:00-5:00	JAS	Air temperatures	JAS	Solar, longwave, and total radiation	Cloud cover	Summer mean surface water temperature calculations	siteID_299	GLTCvalues.csv	The Long Term Ecological Research Repository (LTER)	doi:10.6073/pasta/633be44cab40ba6666d5232a77e0b405	http://dx.doi.org/10.6073/pasta/633be44cab40ba6666d5232a77e0b405
Teshekpuk	Satellite surface water temperatures	skin-derived bulk temperature	22:00-5:00	JAS	Air temperatures	JAS	Solar, longwave, and total radiation	Cloud cover	Summer mean surface water temperature calculations	siteID_300	GLTCvalues.csv	The Long Term Ecological Research Repository (LTER)	doi:10.6073/pasta/633be44cab40ba6666d5232a77e0b405	http://dx.doi.org/10.6073/pasta/633be44cab40ba6666d5232a77e0b405
Titicaca	Satellite surface water temperatures	skin-derived bulk temperature	22:00-5:00	JAS	Air temperatures	JAS	Solar, longwave, and total radiation	Cloud cover	Summer mean surface water temperature calculations	siteID_301	GLTCvalues.csv	The Long Term Ecological Research Repository (LTER)	doi:10.6073/pasta/633be44cab40ba6666d5232a77e0b405	http://dx.doi.org/10.6073/pasta/633be44cab40ba6666d5232a77e0b405
Tod	In situ water temperatures	0	8:00-12:00	JFM	Air temperatures	JFM	Solar, longwave, and total radiation	Cloud cover	Summer mean surface water temperature calculations	siteID_302	GLTCvalues.csv	The Long Term Ecological Research Repository (LTER)	doi:10.6073/pasta/633be44cab40ba6666d5232a77e0b405	http://dx.doi.org/10.6073/pasta/633be44cab40ba6666d5232a77e0b405
Toolik JJA	In situ water temperatures	0	9:00-11:00	JJA	Air temperatures	JJA	Solar, longwave, and total radiation	Cloud cover	Summer mean surface water temperature calculations	siteID_303	GLTCvalues.csv	The Long Term Ecological Research Repository (LTER)	doi:10.6073/pasta/633be44cab40ba6666d5232a77e0b405	http://dx.doi.org/10.6073/pasta/633be44cab40ba6666d5232a77e0b405
Trout	In situ water temperatures	0	9:00-15:00	JAS	Air temperatures	JAS	Solar, longwave, and total radiation	Cloud cover	Summer mean surface water temperature calculations	siteID_304	GLTCvalues.csv	The Long Term Ecological Research Repository (LTER)	doi:10.6073/pasta/633be44cab40ba6666d5232a77e0b405	http://dx.doi.org/10.6073/pasta/633be44cab40ba6666d5232a77e0b405
Tsimlyanskoye	Satellite surface water temperatures	skin-derived bulk temperature	22:00-5:00	JAS	Air temperatures	JAS	Solar, longwave, and total radiation	Cloud cover	Summer mean surface water temperature calculations	siteID_305	GLTCvalues.csv	The Long Term Ecological Research Repository (LTER)	doi:10.6073/pasta/633be44cab40ba6666d5232a77e0b405	http://dx.doi.org/10.6073/pasta/633be44cab40ba6666d5232a77e0b405
Tulemalu	Satellite surface water temperatures	skin-derived bulk temperature	22:00-5:00	JAS	Air temperatures	JAS	Solar, longwave, and total radiation	Cloud cover	Summer mean surface water temperature calculations	siteID_306	GLTCvalues.csv	The Long Term Ecological Research Repository (LTER)	doi:10.6073/pasta/633be44cab40ba6666d5232a77e0b405	http://dx.doi.org/10.6073/pasta/633be44cab40ba6666d5232a77e0b405
Tumba	Satellite surface water temperatures	skin-derived bulk temperature	22:00-5:00	JAS	Air temperatures	JAS	Solar, longwave, and total radiation	Cloud cover	Summer mean surface water temperature calculations	siteID_307	GLTCvalues.csv	The Long Term Ecological Research Repository (LTER)	doi:10.6073/pasta/633be44cab40ba6666d5232a77e0b405	http://dx.doi.org/10.6073/pasta/633be44cab40ba6666d5232a77e0b405
Turkana	Satellite surface water temperatures	skin-derived bulk temperature	22:00-5:00	JFM	Air temperatures	JFM	Solar, longwave, and total radiation	Cloud cover	Summer mean surface water temperature calculations	siteID_308	GLTCvalues.csv	The Long Term Ecological Research Repository (LTER)	doi:10.6073/pasta/633be44cab40ba6666d5232a77e0b405	http://dx.doi.org/10.6073/pasta/633be44cab40ba6666d5232a77e0b405
Upper Yarra	In situ water temperatures	0	continuous	JFM	Air temperatures	JFM	Solar, longwave, and total radiation	Cloud cover	Summer mean surface water temperature calculations	siteID_309	GLTCvalues.csv	The Long Term Ecological Research Repository (LTER)	doi:10.6073/pasta/633be44cab40ba6666d5232a77e0b405	http://dx.doi.org/10.6073/pasta/633be44cab40ba6666d5232a77e0b405
Ulungar	Satellite surface water temperatures	skin-derived bulk temperature	22:00-5:00	JAS	Air temperatures	JAS	Solar, longwave, and total radiation	Cloud cover	Summer mean surface water temperature calculations	siteID_310	GLTCvalues.csv	The Long Term Ecological Research Repository (LTER)	doi:10.6073/pasta/633be44cab40ba6666d5232a77e0b405	http://dx.doi.org/10.6073/pasta/633be44cab40ba6666d5232a77e0b405
Upemba	Satellite surface water temperatures	skin-derived bulk temperature	22:00-5:00	JAS	Air temperatures	JAS	Solar, longwave, and total radiation	Cloud cover	Summer mean surface water temperature calculations	siteID_311	GLTCvalues.csv	The Long Term Ecological Research Repository (LTER)	doi:10.6073/pasta/633be44cab40ba6666d5232a77e0b405	http://dx.doi.org/10.6073/pasta/633be44cab40ba6666d5232a77e0b405
Constance Upper	In situ water temperatures	1	9:00-10:00	JAS	Air temperatures	JAS	Solar, longwave, and total radiation	Cloud cover	Summer mean surface water temperature calculations	siteID_312	GLTCvalues.csv	The Long Term Ecological Research Repository (LTER)	doi:10.6073/pasta/633be44cab40ba6666d5232a77e0b405	http://dx.doi.org/10.6073/pasta/633be44cab40ba6666d5232a77e0b405
Zurich Upper	In situ water temperatures	0	8:00-16:00	JAS	Air temperatures	JAS	Solar, longwave, and total radiation	Cloud cover	Summer mean surface water temperature calculations	siteID_313	GLTCvalues.csv	The Long Term Ecological Research Repository (LTER)	doi:10.6073/pasta/633be44cab40ba6666d5232a77e0b405	http://dx.doi.org/10.6073/pasta/633be44cab40ba6666d5232a77e0b405
Urmia	Satellite surface water temperatures	skin-derived bulk temperature	22:00-5:00	JAS	Air temperatures	JAS	Solar, longwave, and total radiation	Cloud cover	Summer mean surface water temperature calculations	siteID_314	GLTCvalues.csv	The Long Term Ecological Research Repository (LTER)	doi:10.6073/pasta/633be44cab40ba6666d5232a77e0b405	http://dx.doi.org/10.6073/pasta/633be44cab40ba6666d5232a77e0b405
Uvs	Satellite surface water temperatures	skin-derived bulk temperature	22:00-5:00	JAS	Air temperatures	JAS	Solar, longwave, and total radiation	Cloud cover	Summer mean surface water temperature calculations	siteID_315	GLTCvalues.csv	The Long Term Ecological Research Repository (LTER)	doi:10.6073/pasta/633be44cab40ba6666d5232a77e0b405	http://dx.doi.org/10.6073/pasta/633be44cab40ba6666d5232a77e0b405
Valkea Kotinen	In situ water temperatures	0	10:00-11:00	JAS	Air temperatures	JAS	Solar, longwave, and total radiation	Cloud cover	Summer mean surface water temperature calculations	siteID_316	GLTCvalues.csv	The Long Term Ecological Research Repository (LTER)	doi:10.6073/pasta/633be44cab40ba6666d5232a77e0b405	http://dx.doi.org/10.6073/pasta/633be44cab40ba6666d5232a77e0b405
Van	Satellite surface water temperatures	skin-derived bulk temperature	22:00-5:00	JAS	Air temperatures	JAS	Solar, longwave, and total radiation	Cloud cover	Summer mean surface water temperature calculations	siteID_317	GLTCvalues.csv	The Long Term Ecological Research Repository (LTER)	doi:10.6073/pasta/633be44cab40ba6666d5232a77e0b405	http://dx.doi.org/10.6073/pasta/633be44cab40ba6666d5232a77e0b405
Vanern	In situ water temperatures	0	9:00-11:00	JAS	Air temperatures	JAS	Solar, longwave, and total radiation	Cloud cover	Summer mean surface water temperature calculations	siteID_318	GLTCvalues.csv	The Long Term Ecological Research Repository (LTER)	doi:10.6073/pasta/633be44cab40ba6666d5232a77e0b405	http://dx.doi.org/10.6073/pasta/633be44cab40ba6666d5232a77e0b405
Vattern	Satellite surface water temperatures	skin-derived bulk temperature	22:00-5:00	JAS	Air temperatures	JAS	Solar, longwave, and total radiation	Cloud cover	Summer mean surface water temperature calculations	siteID_319	GLTCvalues.csv	The Long Term Ecological Research Repository (LTER)	doi:10.6073/pasta/633be44cab40ba6666d5232a77e0b405	http://dx.doi.org/10.6073/pasta/633be44cab40ba6666d5232a77e0b405
Vattern at Motala Kraftverk	In situ water temperatures	5	9:00-11:00	JAS	Air temperatures	JAS	Solar, longwave, and total radiation	Cloud cover	Summer mean surface water temperature calculations	siteID_320	GLTCvalues.csv	The Long Term Ecological Research Repository (LTER)	doi:10.6073/pasta/633be44cab40ba6666d5232a77e0b405	http://dx.doi.org/10.6073/pasta/633be44cab40ba6666d5232a77e0b405
Vattern at Rassnas	In situ water temperatures	5	9:00-11:00	JAS	Air temperatures	JAS	Solar, longwave, and total radiation	Cloud cover	Summer mean surface water temperature calculations	siteID_321	GLTCvalues.csv	The Long Term Ecological Research Repository (LTER)	doi:10.6073/pasta/633be44cab40ba6666d5232a77e0b405	http://dx.doi.org/10.6073/pasta/633be44cab40ba6666d5232a77e0b405
Vattern at Vadstena	In situ water temperatures	5	9:00-11:00	JAS	Air temperatures	JAS	Solar, longwave, and total radiation	Cloud cover	Summer mean surface water temperature calculations	siteID_322	GLTCvalues.csv	The Long Term Ecological Research Repository (LTER)	doi:10.6073/pasta/633be44cab40ba6666d5232a77e0b405	http://dx.doi.org/10.6073/pasta/633be44cab40ba6666d5232a77e0b405
Victoria	Satellite surface water temperatures	skin-derived bulk temperature	22:00-5:00	JAS	Air temperatures	JAS	Solar, longwave, and total radiation	Cloud cover	Summer mean surface water temperature calculations	siteID_323	GLTCvalues.csv	The Long Term Ecological Research Repository (LTER)	doi:10.6073/pasta/633be44cab40ba6666d5232a77e0b405	http://dx.doi.org/10.6073/pasta/633be44cab40ba6666d5232a77e0b405
Viedma	Satellite surface water temperatures	skin-derived bulk temperature	22:00-5:00	JFM	Air temperatures	JFM	Solar, longwave, and total radiation	Cloud cover	Summer mean surface water temperature calculations	siteID_324	GLTCvalues.csv	The Long Term Ecological Research Repository (LTER)	doi:10.6073/pasta/633be44cab40ba6666d5232a77e0b405	http://dx.doi.org/10.6073/pasta/633be44cab40ba6666d5232a77e0b405
Vortsjarv	In situ water temperatures	0	8:00-20:00	JAS	Air temperatures	JAS	Solar, longwave, and total radiation	Cloud cover	Summer mean surface water temperature calculations	siteID_325	GLTCvalues.csv	The Long Term Ecological Research Repository (LTER)	doi:10.6073/pasta/633be44cab40ba6666d5232a77e0b405	http://dx.doi.org/10.6073/pasta/633be44cab40ba6666d5232a77e0b405
Walenstadt	In situ water temperatures	0		JAS	Air temperatures	JAS	Solar, longwave, and total radiation	Cloud cover	Summer mean surface water temperature calculations	siteID_326	GLTCvalues.csv	The Long Term Ecological Research Repository (LTER)	doi:10.6073/pasta/633be44cab40ba6666d5232a77e0b405	http://dx.doi.org/10.6073/pasta/633be44cab40ba6666d5232a77e0b405
Walker Lake	Satellite surface water temperatures	skin-derived bulk temperature	22:00-5:00	JAS	Air temperatures	JAS	Solar, longwave, and total radiation	Cloud cover	Summer mean surface water temperature calculations	siteID_327	GLTCvalues.csv	The Long Term Ecological Research Repository (LTER)	doi:10.6073/pasta/633be44cab40ba6666d5232a77e0b405	http://dx.doi.org/10.6073/pasta/633be44cab40ba6666d5232a77e0b405
Warren	In situ water temperatures	0	8:00-12:00	JFM	Air temperatures	JFM	Solar, longwave, and total radiation	Cloud cover	Summer mean surface water temperature calculations	siteID_328	GLTCvalues.csv	The Long Term Ecological Research Repository (LTER)	doi:10.6073/pasta/633be44cab40ba6666d5232a77e0b405	http://dx.doi.org/10.6073/pasta/633be44cab40ba6666d5232a77e0b405
Washington	In situ water temperatures	0	10:00-18:00	JAS	Air temperatures	JAS	Solar, longwave, and total radiation	Cloud cover	Summer mean surface water temperature calculations	siteID_329	GLTCvalues.csv	The Long Term Ecological Research Repository (LTER)	doi:10.6073/pasta/633be44cab40ba6666d5232a77e0b405	http://dx.doi.org/10.6073/pasta/633be44cab40ba6666d5232a77e0b405
Washington_FL	In situ water temperatures	0	9:00-12:00	JAS	Air temperatures	JAS	Solar, longwave, and total radiation	Cloud cover	Summer mean surface water temperature calculations	siteID_330	GLTCvalues.csv	The Long Term Ecological Research Repository (LTER)	doi:10.6073/pasta/633be44cab40ba6666d5232a77e0b405	http://dx.doi.org/10.6073/pasta/633be44cab40ba6666d5232a77e0b405
Whitepine	In situ water temperatures	0	9:00-14:00	JAS	Air temperatures	JAS	Solar, longwave, and total radiation	Cloud cover	Summer mean surface water temperature calculations	siteID_332	GLTCvalues.csv	The Long Term Ecological Research Repository (LTER)	doi:10.6073/pasta/633be44cab40ba6666d5232a77e0b405	http://dx.doi.org/10.6073/pasta/633be44cab40ba6666d5232a77e0b405
Wingecarribee	In situ water temperatures	0	8:00-12:00	JFM	Air temperatures	JFM	Solar, longwave, and total radiation	Cloud cover	Summer mean surface water temperature calculations	siteID_333	GLTCvalues.csv	The Long Term Ecological Research Repository (LTER)	doi:10.6073/pasta/633be44cab40ba6666d5232a77e0b405	http://dx.doi.org/10.6073/pasta/633be44cab40ba6666d5232a77e0b405
Wingra	In situ water temperatures	0	9:00-15:00	JAS	Air temperatures	JAS	Solar, longwave, and total radiation	Cloud cover	Summer mean surface water temperature calculations	siteID_334	GLTCvalues.csv	The Long Term Ecological Research Repository (LTER)	doi:10.6073/pasta/633be44cab40ba6666d5232a77e0b405	http://dx.doi.org/10.6073/pasta/633be44cab40ba6666d5232a77e0b405
Winnebago	Satellite surface water temperatures	skin-derived bulk temperature	22:00-5:00	JAS	Air temperatures	JAS	Solar, longwave, and total radiation	Cloud cover	Summer mean surface water temperature calculations	siteID_335	GLTCvalues.csv	The Long Term Ecological Research Repository (LTER)	doi:10.6073/pasta/633be44cab40ba6666d5232a77e0b405	http://dx.doi.org/10.6073/pasta/633be44cab40ba6666d5232a77e0b405
Winnipeg	Satellite surface water temperatures	skin-derived bulk temperature	22:00-5:00	JAS	Air temperatures	JAS	Solar, longwave, and total radiation	Cloud cover	Summer mean surface water temperature calculations	siteID_336	GLTCvalues.csv	The Long Term Ecological Research Repository (LTER)	doi:10.6073/pasta/633be44cab40ba6666d5232a77e0b405	http://dx.doi.org/10.6073/pasta/633be44cab40ba6666d5232a77e0b405
Winnipegosis	Satellite surface water temperatures	skin-derived bulk temperature	22:00-5:00	JAS	Air temperatures	JAS	Solar, longwave, and total radiation	Cloud cover	Summer mean surface water temperature calculations	siteID_337	GLTCvalues.csv	The Long Term Ecological Research Repository (LTER)	doi:10.6073/pasta/633be44cab40ba6666d5232a77e0b405	http://dx.doi.org/10.6073/pasta/633be44cab40ba6666d5232a77e0b405
Woerther See	In situ water temperatures	0	8:00-10:00	JAS	Air temperatures	JAS	Solar, longwave, and total radiation	Cloud cover	Summer mean surface water temperature calculations	siteID_338	GLTCvalues.csv	The Long Term Ecological Research Repository (LTER)	doi:10.6073/pasta/633be44cab40ba6666d5232a77e0b405	http://dx.doi.org/10.6073/pasta/633be44cab40ba6666d5232a77e0b405
Yan Yean	In situ water temperatures	0	continuous	JFM	Air temperatures	JFM	Solar, longwave, and total radiation	Cloud cover	Summer mean surface water temperature calculations	siteID_339	GLTCvalues.csv	The Long Term Ecological Research Repository (LTER)	doi:10.6073/pasta/633be44cab40ba6666d5232a77e0b405	http://dx.doi.org/10.6073/pasta/633be44cab40ba6666d5232a77e0b405
Zaysan	Satellite surface water temperatures	skin-derived bulk temperature	22:00-5:00	JAS	Air temperatures	JAS	Solar, longwave, and total radiation	Cloud cover	Summer mean surface water temperature calculations	siteID_340	GLTCvalues.csv	The Long Term Ecological Research Repository (LTER)	doi:10.6073/pasta/633be44cab40ba6666d5232a77e0b405	http://dx.doi.org/10.6073/pasta/633be44cab40ba6666d5232a77e0b405
Zeyskoye	Satellite surface water temperatures	skin-derived bulk temperature	22:00-5:00	JAS	Air temperatures	JAS	Solar, longwave, and total radiation	Cloud cover	Summer mean surface water temperature calculations	siteID_341	GLTCvalues.csv	The Long Term Ecological Research Repository (LTER)	doi:10.6073/pasta/633be44cab40ba6666d5232a77e0b405	http://dx.doi.org/10.6073/pasta/633be44cab40ba6666d5232a77e0b405
Baikal South	Satellite surface water temperatures	skin-derived bulk temperature	22:00-5:00	JAS	Air temperatures	JAS	Solar, longwave, and total radiation	Cloud cover	Summer mean surface water temperature calculations	siteID_342	GLTCvalues.csv	The Long Term Ecological Research Repository (LTER)	doi:10.6073/pasta/633be44cab40ba6666d5232a77e0b405	http://dx.doi.org/10.6073/pasta/633be44cab40ba6666d5232a77e0b405
Biwa ko	Satellite surface water temperatures	skin-derived bulk temperature	22:00-5:00	JAS	Air temperatures	JAS	Solar, longwave, and total radiation	Cloud cover	Summer mean surface water temperature calculations	siteID_343	GLTCvalues.csv	The Long Term Ecological Research Repository (LTER)	doi:10.6073/pasta/633be44cab40ba6666d5232a77e0b405	http://dx.doi.org/10.6073/pasta/633be44cab40ba6666d5232a77e0b405
Garda	Satellite surface water temperatures	skin-derived bulk temperature	22:00-5:00	JAS	Air temperatures	JAS	Solar, longwave, and total radiation	Cloud cover	Summer mean surface water temperature calculations	siteID_344	GLTCvalues.csv	The Long Term Ecological Research Repository (LTER)	doi:10.6073/pasta/633be44cab40ba6666d5232a77e0b405	http://dx.doi.org/10.6073/pasta/633be44cab40ba6666d5232a77e0b405
Geneva	Satellite surface water temperatures	skin-derived bulk temperature	22:00-5:00	JAS	Air temperatures	JAS	Solar, longwave, and total radiation	Cloud cover	Summer mean surface water temperature calculations	siteID_345	GLTCvalues.csv	The Long Term Ecological Research Repository (LTER)	doi:10.6073/pasta/633be44cab40ba6666d5232a77e0b405	http://dx.doi.org/10.6073/pasta/633be44cab40ba6666d5232a77e0b405
Peipsi	Satellite surface water temperatures	skin-derived bulk temperature	22:00-5:00	JAS	Air temperatures	JAS	Solar, longwave, and total radiation	Cloud cover	Summer mean surface water temperature calculations	siteID_346	GLTCvalues.csv	The Long Term Ecological Research Repository (LTER)	doi:10.6073/pasta/633be44cab40ba6666d5232a77e0b405	http://dx.doi.org/10.6073/pasta/633be44cab40ba6666d5232a77e0b405
Tanganyika	Satellite surface water temperatures	skin-derived bulk temperature	22:00-5:00	JAS	Air temperatures	JAS	Solar, longwave, and total radiation	Cloud cover	Summer mean surface water temperature calculations	siteID_347	GLTCvalues.csv	The Long Term Ecological Research Repository (LTER)	doi:10.6073/pasta/633be44cab40ba6666d5232a77e0b405	http://dx.doi.org/10.6073/pasta/633be44cab40ba6666d5232a77e0b405
Okeechobee	Satellite surface water temperatures	skin-derived bulk temperature	22:00-5:00	JAS	Air temperatures	JAS	Solar, longwave, and total radiation	Cloud cover	Summer mean surface water temperature calculations	siteID_348	GLTCvalues.csv	The Long Term Ecological Research Repository (LTER)	doi:10.6073/pasta/633be44cab40ba6666d5232a77e0b405	http://dx.doi.org/10.6073/pasta/633be44cab40ba6666d5232a77e0b405
Taihu	Satellite surface water temperatures	skin-derived bulk temperature	22:00-5:00	JAS	Air temperatures	JAS	Solar, longwave, and total radiation	Cloud cover	Summer mean surface water temperature calculations	siteID_349	GLTCvalues.csv	The Long Term Ecological Research Repository (LTER)	doi:10.6073/pasta/633be44cab40ba6666d5232a77e0b405	http://dx.doi.org/10.6073/pasta/633be44cab40ba6666d5232a77e0b405
